# Supplementary material for: Repression of mRNA translation initiation by GIGYF1 via disrupting the eIF3-eIF4G1 interaction
Source: Sci Adv. 2024 Jul 17;10(29):eadl5638. doi: 10.1126/sciadv.adl5638 (PMC466957; doi:10.1126/sciadv.adl5638)
Supplement: Supplementary file 2 — Data S1 and S2 [file sciadv.adl5638_data_s1_and_s2.zip › Data S2.xlsx]

## Sheet: GO analysis
source	term_name	term_id	adjusted_p_value	term_size	query_size	intersection_size	effective_domain_size	intersections
GO:MF	protein binding	GO:0005515	3.05897e-15	14811	235	223	20139	ABLIM1,ACTR5,AGO2,ALMS1,ANKHD1,ANKRD26,AP2S1,APC,ARHGAP32,ASCC3,ATXN2,CAMSAP3,CAPZA2,CC2D1A,CCAR2,CCDC138,CCDC14,CCDC22,CCDC88C,CCHCR1,CCNB2,CCP110,CCSER2,CDC23,CDK1,CDK16,CDK5RAP2,CENPE,CENPJ,CEP131,CEP135,CEP152,CEP164,CEP192,CEP295,CEP44,CEP55,CEP85,CEP85L,CGNL1,CIP2A,CNOT1,CNOT10,CNOT11,CNOT2,CNOT3,CNOT4,CNOT6L,CNTLN,CNTROB,COPA,CRK,CSPP1,CYLD,DCP1A,DCP1B,DDX20,DDX6,DIAPH3,DIP2A,DLG5,DNAJC7,D…
GO:MF	cytoskeletal protein binding	GO:0008092	6.53428e-10	998	235	41	20139	ABLIM1,ALMS1,APC,CAMSAP3,CAPZA2,CCDC88C,CCSER2,CDK5RAP2,CENPE,CENPJ,CEP295,CEP44,CRK,DCP1A,DIAPH3,DLG5,DNM2,EPS8,FLII,FMR1,GIT1,HAUS4,HAUS8,IFT74,INPPL1,KIF14,KIF1C,KIF7,LMO7,NEDD1,NIN,OFD1,PALLD,PDLIM7,PLK1,PXN,RTCB,SPAG5,STUB1,SYNM,TUBGCP2
GO:MF	tubulin binding	GO:0015631	1.65837e-09	385	235	25	20139	ALMS1,APC,CAMSAP3,CCDC88C,CCSER2,CDK5RAP2,CENPE,CENPJ,CEP295,CEP44,DNM2,FMR1,GIT1,HAUS4,HAUS8,IFT74,KIF14,KIF1C,KIF7,NEDD1,NIN,OFD1,PLK1,SPAG5,TUBGCP2
GO:MF	microtubule binding	GO:0008017	3.24151e-08	274	235	20	20139	ALMS1,APC,CAMSAP3,CCDC88C,CCSER2,CDK5RAP2,CENPE,CEP295,CEP44,DNM2,FMR1,HAUS4,HAUS8,KIF14,KIF1C,KIF7,NIN,PLK1,SPAG5,TUBGCP2
GO:MF	binding	GO:0005488	1.16303e-06	18282	235	234	20139	ABLIM1,ACTR5,AGO2,ALMS1,ANKHD1,ANKRD26,AP2S1,APC,ARHGAP32,ASCC3,ATXN2,CAMSAP3,CAPZA2,CC2D1A,CCAR2,CCDC138,CCDC14,CCDC22,CCDC88C,CCHCR1,CCNB2,CCP110,CCSER2,CDC23,CDK1,CDK16,CDK5RAP2,CENPE,CENPJ,CEP131,CEP135,CEP152,CEP164,CEP192,CEP295,CEP44,CEP55,CEP85,CEP85L,CGNL1,CIP2A,CNOT1,CNOT10,CNOT11,CNOT2,CNOT3,CNOT4,CNOT6L,CNTLN,CNTROB,COPA,CRK,CSPP1,CYLD,DCP1A,DCP1B,DDX20,DDX6,DIAPH3,DIP2A,DLG5,DNAJC7,D…
GO:MF	enzyme binding	GO:0019899	1.65155e-06	2075	235	55	20139	AGO2,APC,CCAR2,CDK5RAP2,CENPJ,CEP152,CEP192,CNTLN,CRK,CYLD,DDX20,DIAPH3,DNM2,DSP,DZIP3,EIF4E2,EIF4ENIF1,EPS8,ERC1,FAM83H,GARRE1,GCC1,GIT1,IQCB1,IRAK1,KIF14,KIZ,KNTC1,KPNB1,LATS1,MAD2L2,NCOR1,NCOR2,NIN,PEX5,PKN2,PLEKHG1,PLK1,PXN,RAPGEF6,RUSC2,SIRT2,SMG7,SRCIN1,STUB1,TBK1,TELO2,TNIP1,TNPO2,TP53,TRIM37,TRIP6,TTC28,WDCP,YWHAE
GO:MF	mRNA binding	GO:0003729	3.9155e-06	361	235	20	20139	AGO2,ATXN2,DCP1A,DCP1B,DDX6,EDC3,EIF4ENIF1,FMR1,FUBP3,LSM14A,LSM14B,MARF1,NYNRIN,RC3H1,RC3H2,SAMD4B,TP53,UNK,YTHDF1,YTHDF2
GO:MF	kinase binding	GO:0019900	0.000450154	766	235	26	20139	APC,CDK5RAP2,CENPJ,CEP152,CEP192,CNTLN,CRK,CYLD,DSP,EIF4ENIF1,FAM83H,IRAK1,KIF14,KIZ,LATS1,MAD2L2,NIN,PLK1,SRCIN1,STUB1,TELO2,TNIP1,TP53,TRIP6,TTC28,WDCP
GO:MF	CCR4-NOT complex binding	GO:1905762	0.000622573	3	235	3	20139	GARRE1,MARF1,RC3H1
GO:MF	gamma-tubulin binding	GO:0043015	0.000799648	33	235	6	20139	CDK5RAP2,CENPJ,GIT1,NEDD1,OFD1,TUBGCP2
GO:MF	RNA binding	GO:0003723	0.00198444	3113	235	63	20139	AGO2,ANKHD1,ASCC3,ATXN2,CCAR2,CNOT1,CNOT4,DCP1A,DCP1B,DDX20,DDX6,DSP,DZIP3,EDC3,EIF3E,EIF3L,EIF4E2,EIF4ENIF1,FARSA,FIP1L1,FMR1,FUBP3,GPBP1,GPBP1L1,HELZ,KIF1C,KPNB1,LSM14A,LSM14B,MARF1,NELFCD,NUP42,NYNRIN,PAN3,PATL1,PKN2,PRRC2B,RAVER1,RBM22,RBM33,RC3H1,RC3H2,RTCB,SAMD4B,SMG7,SNRPB,STIP1,TDRD3,TNRC6A,TNRC6B,TNRC6C,TP53,TRIM56,TRIP6,UBAP2,UNK,UPF1,WDR33,YTHDF1,YTHDF2,YWHAE,ZC3H7A,ZC3H7B
GO:MF	small GTPase binding	GO:0031267	0.0025559	283	235	14	20139	DIAPH3,EPS8,ERC1,GARRE1,GCC1,GIT1,KNTC1,KPNB1,PEX5,PKN2,PLEKHG1,RAPGEF6,RUSC2,TNPO2
GO:MF	structural constituent of nuclear pore	GO:0017056	0.00361252	25	235	5	20139	NUP107,NUP54,NUP58,NUP62,NUP88
GO:MF	poly(A)-specific ribonuclease activity	GO:0004535	0.00472087	13	235	4	20139	CNOT1,CNOT2,CNOT6L,PAN3
GO:MF	microtubule minus-end binding	GO:0051011	0.00472087	13	235	4	20139	CAMSAP3,HAUS4,NIN,TUBGCP2
GO:MF	GTPase binding	GO:0051020	0.0085259	315	235	14	20139	DIAPH3,EPS8,ERC1,GARRE1,GCC1,GIT1,KNTC1,KPNB1,PEX5,PKN2,PLEKHG1,RAPGEF6,RUSC2,TNPO2
GO:MF	miRNA binding	GO:0035198	0.0200708	35	235	5	20139	AGO2,FMR1,RC3H1,ZC3H7A,ZC3H7B
GO:MF	protein domain specific binding	GO:0019904	0.0285863	644	235	20	20139	CCDC88C,CENPJ,CNOT1,CNTLN,CNTROB,CRK,DDX20,DDX6,DNM2,ERC1,ESRRA,INPPL1,KIF14,KPNB1,NUP62,STUB1,TJP1,TP53,TP53BP2,YWHAE
GO:MF	catalytic activity, acting on RNA	GO:0140098	0.0435644	413	235	15	20139	AGO2,CNOT1,CNOT2,CNOT6L,DCP1A,DCP1B,DDX20,DDX6,FARSA,MARF1,NYNRIN,PAN3,RTCB,TARS2,UPF1
GO:BP	non-membrane-bounded organelle assembly	GO:0140694	2.32125e-30	398	230	46	21010	ALMS1,ATXN2,CCNB2,CCP110,CDK5RAP2,CENPE,CENPJ,CEP135,CEP152,CEP192,CEP295,CEP44,CNOT1,CNOT2,CNOT6L,CNTROB,DDX6,EDC3,EIF4ENIF1,FLII,FMR1,HAUS4,HAUS8,KIAA0753,KNTC1,KPNB1,LIMD1,LSM14A,LZTS2,NCOR1,NDC80,NUP62,PAN3,PATL1,PIBF1,PLK1,POC1B,RC3H1,SASS6,SPAG5,SPICE1,STIL,TRIM37,TUBGCP2,YTHDF1,YTHDF2
GO:BP	organelle assembly	GO:0070925	4.82853e-29	973	230	64	21010	ABLIM1,ALMS1,ATXN2,CCNB2,CCP110,CDK5RAP2,CENPE,CENPJ,CEP131,CEP135,CEP152,CEP164,CEP192,CEP295,CEP44,CNOT1,CNOT2,CNOT6L,CNTROB,CRK,CYLD,DDX6,DNMBP,EDC3,EIF4ENIF1,ENTR1,FLII,FMR1,HAUS4,HAUS8,IFT74,IQCB1,KIAA0753,KNTC1,KPNB1,LIMD1,LSM14A,LZTS2,MPHOSPH9,NCOR1,NDC80,NUP62,ODF2,ODF2L,OFD1,PAN3,PATL1,PCNT,PIBF1,PLK1,POC1B,RC3H1,RPGRIP1L,SASS6,SCLT1,SPAG5,SPICE1,STIL,TBC1D31,TCHP,TRIM37,TUBGCP2,YTHDF1,Y…
GO:BP	organelle organization	GO:0006996	1.95808e-28	3562	230	116	21010	ABLIM1,ACTR5,ALMS1,ANAPC1,APC,ASCC3,ATXN2,CAMSAP3,CAPZA2,CCAR2,CCDC88C,CCNB2,CCP110,CCSER2,CDC23,CDK1,CDK5RAP2,CENPE,CENPJ,CEP131,CEP135,CEP152,CEP164,CEP192,CEP295,CEP44,CEP85,CGNL1,CNOT1,CNOT2,CNOT6L,CNTLN,CNTROB,CRK,CYLD,DDX6,DIAPH3,DNMBP,DSP,EDC3,EIF4ENIF1,ENTR1,EPS8,FAM83H,FLII,FMR1,GIT1,HAUS4,HAUS8,IFT74,INA,INPPL1,IQCB1,KANK2,KIAA0753,KIF14,KIZ,KNTC1,KPNB1,LATS1,LIMD1,LSM14A,LZTS2,MAD2L2,M…
GO:BP	cell cycle process	GO:0022402	1.5441e-26	1273	230	69	21010	ALMS1,ANAPC1,APC,CAMSAP3,CCAR2,CCNB2,CCP110,CDC23,CDK1,CDK16,CDK5RAP2,CENPE,CENPJ,CEP131,CEP135,CEP152,CEP192,CEP295,CEP44,CEP55,CEP85,CNTLN,CNTROB,CSPP1,DNM2,ENTR1,EPS8,GIT1,HAUS4,HAUS8,INPPL1,KANK2,KIAA0753,KIF14,KIZ,KNTC1,KPNB1,LATS1,LATS2,LSM14A,LZTS2,MAD2L2,MARF1,NCOR1,NDC80,NIN,NUF2,NUP62,ODF2,PCNT,PIBF1,PKN2,PLK1,POC1B,PPP2R5C,SASS6,SIRT2,SPAG5,SPICE1,STIL,STXBP4,TELO2,TP53,TRIM37,TTK,TUBG…
GO:BP	cell cycle	GO:0007049	2.27622e-26	1811	230	81	21010	ACTR5,ALMS1,ANAPC1,APC,CAMSAP3,CCAR2,CCNB2,CCP110,CDC23,CDK1,CDK16,CDK5RAP2,CENPE,CENPJ,CEP131,CEP135,CEP152,CEP164,CEP192,CEP295,CEP44,CEP55,CEP85,CNTLN,CNTROB,CSPP1,CYLD,DNM2,ENTR1,EPS8,GIT1,HAUS4,HAUS8,INPPL1,KANK2,KIAA0753,KIF14,KIZ,KNTC1,KPNB1,LATS1,LATS2,LRRCC1,LSM14A,LZTS2,MAD2L2,MARF1,NCOR1,NDC80,NEDD1,NEK4,NIN,NUF2,NUP62,ODF2,PAK4,PCNT,PIBF1,PKN2,PLK1,POC1B,POC5,PPP1R13B,PPP2R5C,SASS6,SI…
GO:BP	cytoskeleton organization	GO:0007010	3.73752e-26	1461	230	73	21010	ABLIM1,ALMS1,APC,CAMSAP3,CAPZA2,CCDC88C,CCNB2,CCP110,CCSER2,CDK1,CDK5RAP2,CENPE,CENPJ,CEP131,CEP135,CEP152,CEP192,CEP295,CEP44,CEP85,CGNL1,CNTLN,CNTROB,CRK,CYLD,DIAPH3,DSP,EPS8,FAM83H,FLII,GIT1,HAUS4,HAUS8,INA,INPPL1,KANK2,KIAA0753,KIZ,KPNB1,LATS1,LIMD1,LSM14A,LZTS2,MAD2L2,NCK2,NCKAP5L,NCOR1,NDC80,NEDD1,NIN,NUF2,NUP62,ODF2,PAK4,PALLD,PCNT,PDLIM7,PIBF1,PLK1,POC1B,PXN,SASS6,SH3D19,SIPA1L3,SPAG5,SPI…
GO:BP	microtubule cytoskeleton organization	GO:0000226	9.64231e-24	655	230	49	21010	ALMS1,APC,CAMSAP3,CCDC88C,CCNB2,CCP110,CCSER2,CDK1,CDK5RAP2,CENPE,CENPJ,CEP131,CEP135,CEP152,CEP192,CEP295,CEP44,CEP85,CNTLN,CNTROB,CYLD,GIT1,HAUS4,HAUS8,INPPL1,KIAA0753,KIZ,KPNB1,LSM14A,LZTS2,NCKAP5L,NCOR1,NDC80,NEDD1,NIN,NUF2,NUP62,ODF2,PCNT,PIBF1,PLK1,POC1B,SASS6,SPAG5,SPICE1,STIL,TRIM37,TTK,TUBGCP2
GO:BP	centrosome cycle	GO:0007098	5.84351e-23	138	230	27	21010	ALMS1,CCP110,CDK1,CDK5RAP2,CENPJ,CEP131,CEP135,CEP152,CEP192,CEP295,CEP44,CEP85,CNTLN,CNTROB,HAUS4,HAUS8,KIAA0753,NDC80,NIN,NUP62,ODF2,PLK1,POC1B,SASS6,SPICE1,STIL,TRIM37
GO:BP	microtubule organizing center organization	GO:0031023	1.09372e-21	153	230	27	21010	ALMS1,CCP110,CDK1,CDK5RAP2,CENPJ,CEP131,CEP135,CEP152,CEP192,CEP295,CEP44,CEP85,CNTLN,CNTROB,HAUS4,HAUS8,KIAA0753,NDC80,NIN,NUP62,ODF2,PLK1,POC1B,SASS6,SPICE1,STIL,TRIM37
GO:BP	microtubule-based process	GO:0007017	7.00416e-21	944	230	54	21010	ALMS1,APC,CAMSAP3,CCDC88C,CCNB2,CCP110,CCSER2,CDK1,CDK5RAP2,CENPE,CENPJ,CEP131,CEP135,CEP152,CEP192,CEP295,CEP44,CEP85,CNTLN,CNTROB,CYLD,GIT1,HAUS4,HAUS8,IFT74,INPPL1,KIAA0753,KIF14,KIF1C,KIF7,KIZ,KPNB1,LSM14A,LZTS2,NCKAP5L,NCOR1,NDC80,NEDD1,NIN,NUF2,NUP62,ODF2,OFD1,PCNT,PIBF1,PLK1,POC1B,SASS6,SPAG5,SPICE1,STIL,TRIM37,TTK,TUBGCP2
GO:BP	negative regulation of translation	GO:0017148	2.92465e-20	191	230	28	21010	AGO2,CNOT1,CNOT10,CNOT11,CNOT2,CNOT3,CNOT4,CNOT6L,DCP1A,DCP1B,DDX6,EIF3E,EIF4E2,EIF4ENIF1,FMR1,LSM14A,PAN3,PATL1,RC3H1,RC3H2,SAMD4B,TNRC6A,TNRC6B,TNRC6C,UNK,UPF1,YTHDF1,YTHDF2
GO:BP	centriole replication	GO:0007099	9.84397e-20	42	230	17	21010	ALMS1,CCP110,CDK5RAP2,CENPJ,CEP135,CEP152,CEP192,CEP295,CEP44,CNTROB,KIAA0753,NUP62,POC1B,SASS6,SPICE1,STIL,TRIM37
GO:BP	mRNA destabilization	GO:0061157	1.38498e-19	99	230	22	21010	AGO2,CNOT1,CNOT10,CNOT11,CNOT2,CNOT3,CNOT4,CNOT6L,DCP1A,DCP1B,EIF4ENIF1,PAN3,PATL1,RC3H1,RC3H2,SAMD4B,TNRC6A,TNRC6B,TNRC6C,UPF1,YTHDF1,YTHDF2
GO:BP	positive regulation of mRNA catabolic process	GO:0061014	3.54261e-19	103	230	22	21010	AGO2,CNOT1,CNOT10,CNOT11,CNOT2,CNOT3,CNOT4,CNOT6L,DCP1A,DCP1B,EIF4ENIF1,PAN3,PATL1,RC3H1,RC3H2,SAMD4B,TNRC6A,TNRC6B,TNRC6C,UPF1,YTHDF1,YTHDF2
GO:BP	RNA destabilization	GO:0050779	3.54261e-19	103	230	22	21010	AGO2,CNOT1,CNOT10,CNOT11,CNOT2,CNOT3,CNOT4,CNOT6L,DCP1A,DCP1B,EIF4ENIF1,PAN3,PATL1,RC3H1,RC3H2,SAMD4B,TNRC6A,TNRC6B,TNRC6C,UPF1,YTHDF1,YTHDF2
GO:BP	centriole assembly	GO:0098534	6.50781e-19	46	230	17	21010	ALMS1,CCP110,CDK5RAP2,CENPJ,CEP135,CEP152,CEP192,CEP295,CEP44,CNTROB,KIAA0753,NUP62,POC1B,SASS6,SPICE1,STIL,TRIM37
GO:BP	negative regulation of amide metabolic process	GO:0034249	7.18806e-19	214	230	28	21010	AGO2,CNOT1,CNOT10,CNOT11,CNOT2,CNOT3,CNOT4,CNOT6L,DCP1A,DCP1B,DDX6,EIF3E,EIF4E2,EIF4ENIF1,FMR1,LSM14A,PAN3,PATL1,RC3H1,RC3H2,SAMD4B,TNRC6A,TNRC6B,TNRC6C,UNK,UPF1,YTHDF1,YTHDF2
GO:BP	nuclear-transcribed mRNA catabolic process, deadenylation-dependent decay	GO:0000288	1.44221e-18	69	230	19	21010	AGO2,CNOT1,CNOT10,CNOT11,CNOT2,CNOT3,CNOT4,CNOT6L,DCP1A,DCP1B,EIF4ENIF1,PAN3,PATL1,RC3H1,RC3H2,SAMD4B,TNRC6A,TNRC6B,TNRC6C
GO:BP	centrosome duplication	GO:0051298	4.77651e-18	73	230	19	21010	ALMS1,CCP110,CDK5RAP2,CENPJ,CEP131,CEP135,CEP152,CEP192,CEP295,CEP44,CNTROB,KIAA0753,NDC80,NUP62,POC1B,SASS6,SPICE1,STIL,TRIM37
GO:BP	nuclear-transcribed mRNA catabolic process	GO:0000956	5.31246e-18	132	230	23	21010	AGO2,CNOT1,CNOT10,CNOT11,CNOT2,CNOT3,CNOT4,CNOT6L,DCP1A,DCP1B,EDC3,EIF3E,EIF4ENIF1,PAN3,PATL1,RC3H1,RC3H2,SAMD4B,SMG7,TNRC6A,TNRC6B,TNRC6C,UPF1
GO:BP	positive regulation of mRNA metabolic process	GO:1903313	3.02678e-16	138	230	22	21010	AGO2,CNOT1,CNOT10,CNOT11,CNOT2,CNOT3,CNOT4,CNOT6L,DCP1A,DCP1B,EIF4ENIF1,PAN3,PATL1,RC3H1,RC3H2,SAMD4B,TNRC6A,TNRC6B,TNRC6C,UPF1,YTHDF1,YTHDF2
GO:BP	nuclear-transcribed mRNA poly(A) tail shortening	GO:0000289	5.25578e-16	34	230	14	21010	AGO2,CNOT1,CNOT10,CNOT11,CNOT2,CNOT3,CNOT4,CNOT6L,EIF4ENIF1,PAN3,SAMD4B,TNRC6A,TNRC6B,TNRC6C
GO:BP	P-body assembly	GO:0033962	1.15037e-15	21	230	12	21010	ATXN2,CNOT1,CNOT2,CNOT6L,DDX6,EDC3,EIF4ENIF1,LIMD1,LSM14A,PAN3,PATL1,RC3H1
GO:BP	regulation of mRNA stability	GO:0043488	2.62543e-15	172	230	23	21010	AGO2,CNOT1,CNOT10,CNOT11,CNOT2,CNOT3,CNOT4,CNOT6L,DCP1A,DCP1B,EIF4ENIF1,FMR1,PAN3,PATL1,RC3H1,RC3H2,SAMD4B,TNRC6A,TNRC6B,TNRC6C,UPF1,YTHDF1,YTHDF2
GO:BP	mitotic cell cycle	GO:0000278	3.57544e-15	908	230	46	21010	ANAPC1,APC,CCNB2,CDC23,CDK1,CDK16,CDK5RAP2,CENPE,CENPJ,CEP192,CEP55,CEP85,CNTROB,CYLD,DNM2,EPS8,INPPL1,KANK2,KIF14,KNTC1,KPNB1,LATS1,LATS2,LSM14A,LZTS2,MAD2L2,NDC80,NEDD1,NEK4,NUF2,NUP62,PCNT,PIBF1,PKN2,PLK1,PPP2R5C,SASS6,SIRT2,SPAG5,SPICE1,STIL,TP53,TTC28,TTK,TUBGCP2,YWHAE
GO:BP	chromosome segregation	GO:0007059	6.19455e-15	413	230	32	21010	ANAPC1,APC,CCNB2,CDC23,CDK1,CDK5RAP2,CENPE,CENPJ,CEP192,CEP85,HAUS4,HAUS8,KIF14,KNTC1,KPNB1,LATS1,LSM14A,LZTS2,MAD2L2,NCOR1,NDC80,NUF2,NUP62,PIBF1,PLK1,SASS6,SIRT2,SPAG5,SPICE1,STIL,TTK,TUBGCP2
GO:BP	mRNA catabolic process	GO:0006402	7.39533e-15	249	230	26	21010	AGO2,CNOT1,CNOT10,CNOT11,CNOT2,CNOT3,CNOT4,CNOT6L,DCP1A,DCP1B,EDC3,EIF3E,EIF4ENIF1,FMR1,PAN3,PATL1,RC3H1,RC3H2,SAMD4B,SMG7,TNRC6A,TNRC6B,TNRC6C,UPF1,YTHDF1,YTHDF2
GO:BP	regulation of organelle organization	GO:0033043	1.32498e-14	1157	230	51	21010	ACTR5,ALMS1,ANAPC1,APC,CAMSAP3,CAPZA2,CCP110,CDC23,CDK1,CDK5RAP2,CENPE,CENPJ,CEP135,CEP295,CGNL1,CNOT1,CNOT2,CNOT6L,CNTROB,CRK,CYLD,ENTR1,EPS8,FLII,GIT1,INPPL1,KANK2,KNTC1,LATS1,MAD2L2,MPHOSPH9,NCK2,NDC80,NUF2,NUP62,ODF2,ODF2L,PAN3,PLK1,PXN,SASS6,SIRT2,SPAG5,SPICE1,STIL,TCHP,TJP1,TP53,TRIM37,TTK,UPF1
GO:BP	regulation of RNA stability	GO:0043487	1.38741e-14	185	230	23	21010	AGO2,CNOT1,CNOT10,CNOT11,CNOT2,CNOT3,CNOT4,CNOT6L,DCP1A,DCP1B,EIF4ENIF1,FMR1,PAN3,PATL1,RC3H1,RC3H2,SAMD4B,TNRC6A,TNRC6B,TNRC6C,UPF1,YTHDF1,YTHDF2
GO:BP	regulation of mRNA catabolic process	GO:0061013	2.25415e-14	189	230	23	21010	AGO2,CNOT1,CNOT10,CNOT11,CNOT2,CNOT3,CNOT4,CNOT6L,DCP1A,DCP1B,EIF4ENIF1,FMR1,PAN3,PATL1,RC3H1,RC3H2,SAMD4B,TNRC6A,TNRC6B,TNRC6C,UPF1,YTHDF1,YTHDF2
GO:BP	regulation of organelle assembly	GO:1902115	2.61496e-14	213	230	24	21010	ALMS1,CCP110,CDK5RAP2,CENPJ,CEP135,CEP295,CNOT1,CNOT2,CNOT6L,CNTROB,CYLD,ENTR1,MPHOSPH9,NUP62,ODF2,ODF2L,PAN3,PLK1,SASS6,SPAG5,SPICE1,STIL,TCHP,TRIM37
GO:BP	regulation of cell cycle	GO:0051726	6.79095e-14	1112	230	49	21010	ACTR5,ALMS1,ANAPC1,APC,CAMSAP3,CCAR2,CCNB2,CCP110,CDC23,CDK1,CDK16,CDK5RAP2,CENPE,CENPJ,CEP131,CEP295,CEP85,CSPP1,CYLD,ENTR1,GIT1,KANK2,KIF14,KNTC1,LATS1,LATS2,MAD2L2,NDC80,NUF2,NUP62,PKN2,PLK1,PPP1R13B,PPP2R5C,SASS6,SIRT2,SPAG5,SPICE1,STIL,STXBP4,TELO2,TP53,TP53BP2,TRIM37,TTC28,TTK,TXLNG,YTHDF2,YWHAE
GO:BP	regulation of translation	GO:0006417	8.03771e-14	419	230	31	21010	AGO2,ATXN2,CNOT1,CNOT10,CNOT11,CNOT2,CNOT3,CNOT4,CNOT6L,DCP1A,DCP1B,DDX6,EIF3E,EIF4E2,EIF4ENIF1,FMR1,LSM14A,LSM14B,NCK2,PAN3,PATL1,RC3H1,RC3H2,SAMD4B,TNRC6A,TNRC6B,TNRC6C,UNK,UPF1,YTHDF1,YTHDF2
GO:BP	spindle organization	GO:0007051	1.12772e-13	203	230	23	21010	CCNB2,CENPE,CENPJ,CEP192,HAUS4,HAUS8,KIZ,KPNB1,LSM14A,LZTS2,NCOR1,NDC80,NUF2,NUP62,PCNT,PIBF1,PLK1,SASS6,SPAG5,SPICE1,STIL,TTK,TUBGCP2
GO:BP	regulation of cell cycle process	GO:0010564	2.31231e-13	721	230	39	21010	ALMS1,ANAPC1,APC,CAMSAP3,CCAR2,CCP110,CDC23,CDK1,CDK5RAP2,CENPE,CENPJ,CEP131,CEP295,CEP85,CSPP1,ENTR1,GIT1,KANK2,KIF14,KNTC1,MAD2L2,NDC80,NUF2,NUP62,PKN2,PLK1,PPP2R5C,SASS6,SIRT2,SPAG5,SPICE1,STIL,STXBP4,TELO2,TP53,TRIM37,TTK,TXLNG,YTHDF2
GO:BP	regulation of amide metabolic process	GO:0034248	4.30752e-13	478	230	32	21010	AGO2,ATXN2,CNOT1,CNOT10,CNOT11,CNOT2,CNOT3,CNOT4,CNOT6L,DCP1A,DCP1B,DDX6,EIF3E,EIF4E2,EIF4ENIF1,FMR1,LSM14A,LSM14B,NCK2,PAN3,PATL1,RC3H1,RC3H2,SAMD4B,TNRC6A,TNRC6B,TNRC6C,TP53,UNK,UPF1,YTHDF1,YTHDF2
GO:BP	RNA catabolic process	GO:0006401	7.95975e-13	301	230	26	21010	AGO2,CNOT1,CNOT10,CNOT11,CNOT2,CNOT3,CNOT4,CNOT6L,DCP1A,DCP1B,EDC3,EIF3E,EIF4ENIF1,FMR1,PAN3,PATL1,RC3H1,RC3H2,SAMD4B,SMG7,TNRC6A,TNRC6B,TNRC6C,UPF1,YTHDF1,YTHDF2
GO:BP	regulation of cellular component biogenesis	GO:0044087	8.88903e-13	960	230	44	21010	ALMS1,APC,CAMSAP3,CAPZA2,CCP110,CDK5RAP2,CENPJ,CEP135,CEP295,CGNL1,CNOT1,CNOT2,CNOT6L,CNTROB,CYLD,DLG5,ENTR1,EPS8,FLII,FMR1,GIT1,KANK2,KIF14,LATS1,MAD2L2,MPHOSPH9,NCK2,NUP62,ODF2,ODF2L,PAN3,PEX5,PLK1,PXN,SASS6,SIRT2,SPAG5,SPICE1,STIL,STUB1,TCHP,TJP1,TP53,TRIM37
GO:BP	positive regulation of catabolic process	GO:0009896	1.05202e-12	528	230	33	21010	AGO2,APC,CCDC22,CDK16,CNOT1,CNOT10,CNOT11,CNOT2,CNOT3,CNOT4,CNOT6L,DCP1A,DCP1B,EIF4ENIF1,FMR1,PAN3,PATL1,PIK3C2A,PLK1,PSMC4,RC3H1,RC3H2,SAMD4B,SH3D19,SIRT2,STUB1,TBK1,TNRC6A,TNRC6B,TNRC6C,UPF1,YTHDF1,YTHDF2
GO:BP	mitotic cell cycle process	GO:1903047	1.16909e-12	757	230	39	21010	ANAPC1,APC,CCNB2,CDC23,CDK1,CDK16,CDK5RAP2,CENPE,CENPJ,CEP192,CEP55,CEP85,CNTROB,DNM2,EPS8,INPPL1,KANK2,KIF14,KNTC1,KPNB1,LATS1,LATS2,LSM14A,LZTS2,MAD2L2,NDC80,NUF2,NUP62,PCNT,PIBF1,PLK1,PPP2R5C,SASS6,SIRT2,SPAG5,SPICE1,STIL,TP53,TTK
GO:BP	positive regulation of cellular catabolic process	GO:0031331	5.45524e-12	326	230	26	21010	AGO2,CDK16,CNOT1,CNOT10,CNOT11,CNOT2,CNOT3,CNOT4,CNOT6L,DCP1A,DCP1B,EIF4ENIF1,PAN3,PATL1,PIK3C2A,RC3H1,RC3H2,SAMD4B,SH3D19,TBK1,TNRC6A,TNRC6B,TNRC6C,UPF1,YTHDF1,YTHDF2
GO:BP	negative regulation of protein metabolic process	GO:0051248	9.75524e-12	981	230	43	21010	AGO2,APC,CCAR2,CDK5RAP2,CEP85,CNOT1,CNOT10,CNOT11,CNOT2,CNOT3,CNOT4,CNOT6L,DCP1A,DCP1B,DDX6,EIF3E,EIF4E2,EIF4ENIF1,FMR1,LATS1,LATS2,LSM14A,MAD2L2,NCK2,NUP62,PAN3,PATL1,PIBF1,PLK1,RC3H1,RC3H2,SAMD4B,SIRT2,SRCIN1,TNRC6A,TNRC6B,TNRC6C,TP53,UNK,UPF1,YTHDF1,YTHDF2,YWHAE
GO:BP	cell division	GO:0051301	1.8373e-11	660	230	35	21010	ANAPC1,APC,CCNB2,CCP110,CDC23,CDK1,CENPE,CENPJ,CEP164,CEP55,CNTROB,CSPP1,ENTR1,GIT1,HAUS4,HAUS8,KIF14,KNTC1,LATS1,LATS2,LRRCC1,LZTS2,MAD2L2,NDC80,NEDD1,NEK4,NUF2,NUP62,PKN2,PLK1,SIRT2,SPAG5,SPICE1,TTC28,YTHDF2
GO:BP	translation	GO:0006412	4.16339e-11	760	230	37	21010	AGO2,ASCC3,ATXN2,CNOT1,CNOT10,CNOT11,CNOT2,CNOT3,CNOT4,CNOT6L,DCP1A,DCP1B,DDX6,EIF3E,EIF3L,EIF4E2,EIF4ENIF1,FARSA,FMR1,LSM14A,LSM14B,NCK2,PAN3,PATL1,RC3H1,RC3H2,SAMD4B,TARS2,TNIP1,TNRC6A,TNRC6B,TNRC6C,UNK,UPF1,YTHDF1,YTHDF2,ZNF598
GO:BP	regulation of cellular component organization	GO:0051128	5.0055e-11	2419	230	69	21010	ACTR5,ALMS1,ANAPC1,AP2S1,APC,ARHGAP32,ATXN2,CAMSAP3,CAPZA2,CCAR2,CCP110,CDC23,CDK1,CDK5RAP2,CENPE,CENPJ,CEP131,CEP135,CEP295,CGNL1,CNOT1,CNOT2,CNOT6L,CNTROB,CRK,CYLD,DLG5,DNM2,ENTR1,EPS8,FLII,FMR1,GIT1,INPPL1,KANK2,KIF14,KNTC1,LATS1,MAD2L2,MPHOSPH9,NCK2,NDC80,NIN,NUF2,NUP62,ODF2,ODF2L,PAK4,PAN3,PEX5,PLK1,PXN,SASS6,SCYL2,SIPA1L1,SIRT2,SNX17,SPAG5,SPICE1,SRCIN1,STIL,STUB1,TCHP,TJP1,TP53,TRIM37,TTK,…
GO:BP	cellular component assembly	GO:0022607	8.4454e-11	4651	230	102	21010	ABLIM1,AGO2,ALMS1,AP2S1,APC,ATXN2,CAMSAP3,CAPZA2,CCNB2,CCP110,CDK1,CDK5RAP2,CENPE,CENPJ,CEP131,CEP135,CEP152,CEP164,CEP192,CEP295,CEP44,CGNL1,CNOT1,CNOT2,CNOT6L,CNTROB,CRK,CYLD,DDX20,DDX6,DIAPH3,DLG5,DNMBP,EDC3,EIF3E,EIF3L,EIF4ENIF1,ENTR1,EPS8,FARSA,FLII,FMR1,GEMIN4,GIT1,HAUS4,HAUS8,IFT74,INPPL1,IQCB1,KANK2,KIAA0753,KIF14,KNTC1,KPNB1,LATS1,LIMD1,LSM14A,LZTS2,MAD2L2,MPHOSPH9,NCK2,NCOR1,NDC80,NEDD1…
GO:BP	peptide biosynthetic process	GO:0043043	1.31505e-10	789	230	37	21010	AGO2,ASCC3,ATXN2,CNOT1,CNOT10,CNOT11,CNOT2,CNOT3,CNOT4,CNOT6L,DCP1A,DCP1B,DDX6,EIF3E,EIF3L,EIF4E2,EIF4ENIF1,FARSA,FMR1,LSM14A,LSM14B,NCK2,PAN3,PATL1,RC3H1,RC3H2,SAMD4B,TARS2,TNIP1,TNRC6A,TNRC6B,TNRC6C,UNK,UPF1,YTHDF1,YTHDF2,ZNF598
GO:BP	cell cycle phase transition	GO:0044770	1.49584e-10	551	230	31	21010	ANAPC1,APC,CAMSAP3,CCAR2,CCNB2,CDC23,CDK1,CDK16,CDK5RAP2,CENPE,CENPJ,DNM2,EPS8,KANK2,KIF14,KNTC1,LATS1,LATS2,MAD2L2,NDC80,NUF2,PLK1,PPP2R5C,SASS6,SIRT2,STIL,STXBP4,TELO2,TP53,TTK,UPF1
GO:BP	spindle assembly	GO:0051225	1.53507e-10	131	230	17	21010	CCNB2,CENPJ,CEP192,HAUS4,HAUS8,KPNB1,LSM14A,LZTS2,NCOR1,NDC80,PIBF1,PLK1,SASS6,SPAG5,SPICE1,STIL,TUBGCP2
GO:BP	sister chromatid segregation	GO:0000819	1.89403e-10	229	230	21	21010	ANAPC1,APC,CDC23,CDK1,CDK5RAP2,CENPE,CEP192,KIF14,KNTC1,KPNB1,LATS1,LSM14A,MAD2L2,NDC80,NUF2,NUP62,PIBF1,PLK1,SPAG5,SPICE1,TTK
GO:BP	mitotic sister chromatid segregation	GO:0000070	4.67823e-10	187	230	19	21010	APC,CDC23,CDK1,CDK5RAP2,CENPE,CEP192,KIF14,KNTC1,KPNB1,LSM14A,MAD2L2,NDC80,NUF2,NUP62,PIBF1,PLK1,SPAG5,SPICE1,TTK
GO:BP	regulation of mRNA metabolic process	GO:1903311	4.74846e-10	298	230	23	21010	AGO2,CNOT1,CNOT10,CNOT11,CNOT2,CNOT3,CNOT4,CNOT6L,DCP1A,DCP1B,EIF4ENIF1,FMR1,PAN3,PATL1,RC3H1,RC3H2,SAMD4B,TNRC6A,TNRC6B,TNRC6C,UPF1,YTHDF1,YTHDF2
GO:BP	nucleobase-containing compound catabolic process	GO:0034655	5.80454e-10	432	230	27	21010	AGO2,CNOT1,CNOT10,CNOT11,CNOT2,CNOT3,CNOT4,CNOT6L,DCP1A,DCP1B,EDC3,EIF3E,EIF4ENIF1,FMR1,NUDT19,PAN3,PATL1,RC3H1,RC3H2,SAMD4B,SMG7,TNRC6A,TNRC6B,TNRC6C,UPF1,YTHDF1,YTHDF2
GO:BP	microtubule cytoskeleton organization involved in mitosis	GO:1902850	9.01446e-10	169	230	18	21010	CDK1,CDK5RAP2,CENPE,CENPJ,CEP192,INPPL1,KPNB1,LSM14A,NDC80,NUF2,NUP62,PCNT,PIBF1,PLK1,SASS6,SPICE1,STIL,TTK
GO:BP	mitotic nuclear division	GO:0140014	9.73016e-10	278	230	22	21010	APC,CDC23,CDK1,CDK5RAP2,CENPE,CEP192,CEP85,EPS8,KIF14,KNTC1,KPNB1,LSM14A,MAD2L2,NDC80,NUF2,NUP62,PIBF1,PLK1,SIRT2,SPAG5,SPICE1,TTK
GO:BP	nuclear chromosome segregation	GO:0098813	1.32844e-09	313	230	23	21010	ANAPC1,APC,CCNB2,CDC23,CDK1,CDK5RAP2,CENPE,CEP192,KIF14,KNTC1,KPNB1,LATS1,LSM14A,MAD2L2,NDC80,NUF2,NUP62,PIBF1,PLK1,SIRT2,SPAG5,SPICE1,TTK
GO:BP	cellular component biogenesis	GO:0044085	1.38339e-09	4926	230	103	21010	ABLIM1,AGO2,ALMS1,AP2S1,APC,ATXN2,CAMSAP3,CAPZA2,CCNB2,CCP110,CDK1,CDK5RAP2,CENPE,CENPJ,CEP131,CEP135,CEP152,CEP164,CEP192,CEP295,CEP44,CGNL1,CNOT1,CNOT2,CNOT6L,CNTROB,CRK,CYLD,DDX20,DDX6,DIAPH3,DLG5,DNMBP,EDC3,EIF3E,EIF3L,EIF4ENIF1,ENTR1,EPS8,FARSA,FLII,FMR1,GEMIN4,GIT1,HAUS4,HAUS8,IFT74,INPPL1,IQCB1,KANK2,KIAA0753,KIF14,KNTC1,KPNB1,LATS1,LIMD1,LSM14A,LZTS2,MAD2L2,MPHOSPH9,NCK2,NCOR1,NDC80,NEDD1…
GO:BP	cellular component organization	GO:0016043	1.43593e-09	8098	230	142	21010	ABLIM1,ACTR5,AGO2,ALMS1,ANAPC1,AP2S1,APC,ARHGAP32,ASCC3,ATXN2,CAMSAP3,CAPZA2,CCAR2,CCDC88C,CCNB2,CCP110,CCSER2,CDC23,CDK1,CDK16,CDK5RAP2,CENPE,CENPJ,CEP131,CEP135,CEP152,CEP164,CEP192,CEP295,CEP44,CEP55,CEP85,CGNL1,CNOT1,CNOT2,CNOT6L,CNTLN,CNTROB,CRK,CYLD,DDX20,DDX6,DIAPH3,DIP2A,DLG5,DNM2,DNMBP,DSP,EDC3,EIF3E,EIF3L,EIF4ENIF1,ENTR1,EPS8,ERC1,FAM83H,FARSA,FLII,FMR1,GEMIN4,GIT1,HAUS4,HAUS8,IFT74,INA…
GO:BP	regulation of centriole replication	GO:0046599	2.65529e-09	23	230	9	21010	ALMS1,CDK5RAP2,CENPJ,CEP295,NUP62,SASS6,SPICE1,STIL,TRIM37
GO:BP	plasma membrane bounded cell projection assembly	GO:0120031	2.8135e-09	576	230	30	21010	ABLIM1,APC,CCP110,CENPJ,CEP131,CEP135,CEP164,CNTROB,CYLD,DNMBP,ENTR1,EPS8,FMR1,IFT74,INPPL1,IQCB1,KIAA0753,MPHOSPH9,NCK2,ODF2,ODF2L,OFD1,PCNT,PIBF1,POC1B,RAPGEF6,RPGRIP1L,SCLT1,TBC1D31,TCHP
GO:BP	amide biosynthetic process	GO:0043604	3.63688e-09	927	230	38	21010	AGO2,ASCC3,ATXN2,CNOT1,CNOT10,CNOT11,CNOT2,CNOT3,CNOT4,CNOT6L,DCP1A,DCP1B,DDX6,DIP2A,EIF3E,EIF3L,EIF4E2,EIF4ENIF1,FARSA,FMR1,LSM14A,LSM14B,NCK2,PAN3,PATL1,RC3H1,RC3H2,SAMD4B,TARS2,TNIP1,TNRC6A,TNRC6B,TNRC6C,UNK,UPF1,YTHDF1,YTHDF2,ZNF598
GO:BP	cellular nitrogen compound catabolic process	GO:0044270	4.21932e-09	470	230	27	21010	AGO2,CNOT1,CNOT10,CNOT11,CNOT2,CNOT3,CNOT4,CNOT6L,DCP1A,DCP1B,EDC3,EIF3E,EIF4ENIF1,FMR1,NUDT19,PAN3,PATL1,RC3H1,RC3H2,SAMD4B,SMG7,TNRC6A,TNRC6B,TNRC6C,UPF1,YTHDF1,YTHDF2
GO:BP	heterocycle catabolic process	GO:0046700	4.43355e-09	471	230	27	21010	AGO2,CNOT1,CNOT10,CNOT11,CNOT2,CNOT3,CNOT4,CNOT6L,DCP1A,DCP1B,EDC3,EIF3E,EIF4ENIF1,FMR1,NUDT19,PAN3,PATL1,RC3H1,RC3H2,SAMD4B,SMG7,TNRC6A,TNRC6B,TNRC6C,UPF1,YTHDF1,YTHDF2
GO:BP	cell projection assembly	GO:0030031	4.73786e-09	588	230	30	21010	ABLIM1,APC,CCP110,CENPJ,CEP131,CEP135,CEP164,CNTROB,CYLD,DNMBP,ENTR1,EPS8,FMR1,IFT74,INPPL1,IQCB1,KIAA0753,MPHOSPH9,NCK2,ODF2,ODF2L,OFD1,PCNT,PIBF1,POC1B,RAPGEF6,RPGRIP1L,SCLT1,TBC1D31,TCHP
GO:BP	cellular component organization or biogenesis	GO:0071840	5.39618e-09	8309	230	143	21010	ABLIM1,ACTR5,AGO2,ALMS1,ANAPC1,AP2S1,APC,ARHGAP32,ASCC3,ATXN2,CAMSAP3,CAPZA2,CCAR2,CCDC88C,CCNB2,CCP110,CCSER2,CDC23,CDK1,CDK16,CDK5RAP2,CENPE,CENPJ,CEP131,CEP135,CEP152,CEP164,CEP192,CEP295,CEP44,CEP55,CEP85,CGNL1,CNOT1,CNOT2,CNOT6L,CNTLN,CNTROB,CRK,CYLD,DDX20,DDX6,DIAPH3,DIP2A,DLG5,DNM2,DNMBP,DSP,EDC3,EIF3E,EIF3L,EIF4ENIF1,ENTR1,EPS8,ERC1,FAM83H,FARSA,FLII,FMR1,GEMIN4,GIT1,HAUS4,HAUS8,IFT74,INA…
GO:BP	organic cyclic compound catabolic process	GO:1901361	6.58842e-09	517	230	28	21010	AGO2,CNOT1,CNOT10,CNOT11,CNOT2,CNOT3,CNOT4,CNOT6L,DCP1A,DCP1B,EDC3,EIF3E,EIF4ENIF1,FMR1,NUDT19,PAN3,PATL1,RC3H1,RC3H2,SAMD4B,SMG7,SNX17,TNRC6A,TNRC6B,TNRC6C,UPF1,YTHDF1,YTHDF2
GO:BP	mitotic cell cycle phase transition	GO:0044772	8.39563e-09	447	230	26	21010	ANAPC1,APC,CCNB2,CDC23,CDK1,CDK16,CDK5RAP2,CENPE,CENPJ,DNM2,EPS8,KANK2,KIF14,KNTC1,LATS1,LATS2,MAD2L2,NDC80,NUF2,PLK1,PPP2R5C,SASS6,SIRT2,STIL,TP53,TTK
GO:BP	cilium assembly	GO:0060271	8.40185e-09	376	230	24	21010	ABLIM1,CCP110,CENPJ,CEP131,CEP135,CEP164,CNTROB,CYLD,DNMBP,ENTR1,IFT74,IQCB1,KIAA0753,MPHOSPH9,ODF2,ODF2L,OFD1,PCNT,PIBF1,POC1B,RPGRIP1L,SCLT1,TBC1D31,TCHP
GO:BP	peptide metabolic process	GO:0006518	1.00331e-08	912	230	37	21010	AGO2,ASCC3,ATXN2,CNOT1,CNOT10,CNOT11,CNOT2,CNOT3,CNOT4,CNOT6L,DCP1A,DCP1B,DDX6,EIF3E,EIF3L,EIF4E2,EIF4ENIF1,FARSA,FMR1,LSM14A,LSM14B,NCK2,PAN3,PATL1,RC3H1,RC3H2,SAMD4B,TARS2,TNIP1,TNRC6A,TNRC6B,TNRC6C,UNK,UPF1,YTHDF1,YTHDF2,ZNF598
GO:BP	aromatic compound catabolic process	GO:0019439	1.05817e-08	489	230	27	21010	AGO2,CNOT1,CNOT10,CNOT11,CNOT2,CNOT3,CNOT4,CNOT6L,DCP1A,DCP1B,EDC3,EIF3E,EIF4ENIF1,FMR1,NUDT19,PAN3,PATL1,RC3H1,RC3H2,SAMD4B,SMG7,TNRC6A,TNRC6B,TNRC6C,UPF1,YTHDF1,YTHDF2
GO:BP	positive regulation of organelle assembly	GO:1902117	1.19356e-08	83	230	13	21010	CCP110,CENPJ,CEP135,CEP295,CNOT1,CNOT2,CNOT6L,ENTR1,NUP62,PAN3,SASS6,SPAG5,STIL
GO:BP	regulation of catabolic process	GO:0009894	1.22069e-08	1013	230	39	21010	AGO2,APC,CCAR2,CCDC22,CDK16,CNOT1,CNOT10,CNOT11,CNOT2,CNOT3,CNOT4,CNOT6L,DCP1A,DCP1B,EIF4ENIF1,FMR1,GIT1,LATS1,MAD2L2,NCOR1,PAN3,PATL1,PIK3C2A,PLK1,PSMC4,RC3H1,RC3H2,SAMD4B,SH3D19,SIRT2,STUB1,TBK1,TNRC6A,TNRC6B,TNRC6C,TP53,UPF1,YTHDF1,YTHDF2
GO:BP	cilium organization	GO:0044782	4.00025e-08	405	230	24	21010	ABLIM1,CCP110,CENPJ,CEP131,CEP135,CEP164,CNTROB,CYLD,DNMBP,ENTR1,IFT74,IQCB1,KIAA0753,MPHOSPH9,ODF2,ODF2L,OFD1,PCNT,PIBF1,POC1B,RPGRIP1L,SCLT1,TBC1D31,TCHP
GO:BP	mitotic spindle organization	GO:0007052	4.08508e-08	134	230	15	21010	CENPE,CENPJ,CEP192,KPNB1,LSM14A,NDC80,NUF2,NUP62,PCNT,PIBF1,PLK1,SASS6,SPICE1,STIL,TTK
GO:BP	protein localization to cytoskeleton	GO:0044380	4.85519e-08	57	230	11	21010	APC,CCDC14,CEP131,CEP192,FAM83H,KIAA0753,NUP62,PIBF1,SPAG5,STIL,TTK
GO:BP	protein localization to centrosome	GO:0071539	8.36651e-08	32	230	9	21010	APC,CCDC14,CEP131,CEP192,KIAA0753,NUP62,PIBF1,SPAG5,STIL
GO:BP	protein localization to microtubule organizing center	GO:1905508	1.13951e-07	33	230	9	21010	APC,CCDC14,CEP131,CEP192,KIAA0753,NUP62,PIBF1,SPAG5,STIL
GO:BP	regulation of centrosome duplication	GO:0010824	1.41998e-07	47	230	10	21010	ALMS1,CDK5RAP2,CENPJ,CEP131,CEP295,NUP62,SASS6,SPICE1,STIL,TRIM37
GO:BP	chromosome organization	GO:0051276	1.5031e-07	633	230	29	21010	ACTR5,ANAPC1,APC,ASCC3,CDC23,CDK1,CDK5RAP2,CENPE,CEP192,KIF14,KNTC1,KPNB1,LATS1,LSM14A,MAD2L2,NDC80,NUF2,NUP107,NUP62,PIBF1,PLK1,SIRT2,SPAG5,SPICE1,TDRD3,TELO2,TP53,TTK,UPF1
GO:BP	nuclear division	GO:0000280	1.9239e-07	437	230	24	21010	APC,CCNB2,CDC23,CDK1,CDK5RAP2,CENPE,CEP192,CEP85,EPS8,KIF14,KNTC1,KPNB1,LSM14A,MAD2L2,MARF1,NDC80,NUF2,NUP62,PIBF1,PLK1,SIRT2,SPAG5,SPICE1,TTK
GO:BP	miRNA-mediated gene silencing by inhibition of translation	GO:0035278	1.97535e-07	15	230	7	21010	AGO2,DDX6,EIF4E2,EIF4ENIF1,TNRC6A,TNRC6B,TNRC6C
GO:BP	cellular localization	GO:0051641	2.67064e-07	3652	230	80	21010	ALMS1,AP2S1,APC,CAMSAP3,CCDC14,CCDC22,CCDC88C,CCHCR1,CDC23,CDK1,CDK16,CDK5RAP2,CENPE,CENPJ,CEP128,CEP131,CEP135,CEP192,CEP295,CEP55,CGNL1,CNTLN,COPA,CRK,DCP1A,DDX6,DLG5,DNM2,DSP,EIF4ENIF1,ENTR1,ERC1,FAM83H,FMR1,FUBP3,GIT1,IFT74,INPPL1,KIAA0753,KIF14,KIF1C,KNTC1,KPNB1,LATS1,LATS2,LZTS2,MAGED1,MIA3,NDC80,NIN,NUF2,NUP107,NUP42,NUP54,NUP58,NUP62,NUP88,ODF2,PCNT,PEX5,PIBF1,PLK1,RAPGEF6,RBM22,SCYL2,SEC…
GO:BP	regulation of cellular catabolic process	GO:0031329	3.12651e-07	653	230	29	21010	AGO2,CDK16,CNOT1,CNOT10,CNOT11,CNOT2,CNOT3,CNOT4,CNOT6L,DCP1A,DCP1B,EIF4ENIF1,FMR1,PAN3,PATL1,PIK3C2A,RC3H1,RC3H2,SAMD4B,SH3D19,SIRT2,TBK1,TNRC6A,TNRC6B,TNRC6C,TP53,UPF1,YTHDF1,YTHDF2
GO:BP	regulation of mitotic cell cycle	GO:0007346	3.94964e-07	492	230	25	21010	ANAPC1,APC,CDC23,CDK1,CDK5RAP2,CENPE,CENPJ,CYLD,KANK2,KIF14,KNTC1,MAD2L2,NDC80,NUF2,NUP62,PKN2,PLK1,PPP2R5C,SASS6,SIRT2,STIL,TP53,TTC28,TTK,YWHAE
GO:BP	protein localization to microtubule cytoskeleton	GO:0072698	5.04931e-07	53	230	10	21010	APC,CCDC14,CEP131,CEP192,KIAA0753,NUP62,PIBF1,SPAG5,STIL,TTK
GO:BP	regulation of cytoskeleton organization	GO:0051493	6.01068e-07	502	230	25	21010	ALMS1,APC,CAMSAP3,CAPZA2,CDK5RAP2,CENPJ,CEP295,CGNL1,CRK,CYLD,EPS8,FLII,GIT1,INPPL1,KANK2,LATS1,NCK2,NUP62,PLK1,PXN,SASS6,SPAG5,STIL,TJP1,TRIM37
GO:BP	regulation of centrosome cycle	GO:0046605	6.13796e-07	54	230	10	21010	ALMS1,CDK5RAP2,CENPJ,CEP131,CEP295,NUP62,SASS6,SPICE1,STIL,TRIM37
GO:BP	amide metabolic process	GO:0043603	6.35349e-07	1210	230	40	21010	AGO2,ASCC3,ATXN2,CNOT1,CNOT10,CNOT11,CNOT2,CNOT3,CNOT4,CNOT6L,DCP1A,DCP1B,DDX6,DIP2A,EIF3E,EIF3L,EIF4E2,EIF4ENIF1,FARSA,FMR1,LSM14A,LSM14B,NCK2,NUDT19,PAN3,PATL1,RC3H1,RC3H2,SAMD4B,TARS2,TNIP1,TNRC6A,TNRC6B,TNRC6C,TP53,UNK,UPF1,YTHDF1,YTHDF2,ZNF598
GO:BP	regulation of protein metabolic process	GO:0051246	7.93768e-07	2389	230	60	21010	AGO2,APC,ATXN2,CCAR2,CCDC22,CCDC88C,CCNB2,CDK5RAP2,CENPE,CEP295,CEP85,CNOT1,CNOT10,CNOT11,CNOT2,CNOT3,CNOT4,CNOT6L,DCP1A,DCP1B,DDX6,DIP2A,EIF3E,EIF4E2,EIF4ENIF1,FMR1,IRAK1,KIF14,LATS1,LATS2,LSM14A,LSM14B,MAD2L2,MAGED1,NCK2,NUP62,PAN3,PATL1,PIBF1,PLK1,PSMC4,RC3H1,RC3H2,SAMD4B,SH3D19,SIRT2,SRCIN1,STUB1,TBK1,TELO2,TNIP1,TNRC6A,TNRC6B,TNRC6C,TP53,UNK,UPF1,YTHDF1,YTHDF2,YWHAE
GO:BP	metaphase chromosome alignment	GO:0051310	8.15439e-07	93	230	12	21010	APC,CDC23,CENPE,KIF14,KPNB1,NDC80,NUF2,NUP62,PIBF1,SIRT2,SPAG5,SPICE1
GO:BP	regulation of cell cycle phase transition	GO:1901987	8.46913e-07	431	230	23	21010	APC,CAMSAP3,CCAR2,CDC23,CDK1,CDK5RAP2,CENPE,CENPJ,KANK2,KIF14,KNTC1,MAD2L2,NDC80,NUF2,PLK1,PPP2R5C,SASS6,SIRT2,STIL,STXBP4,TELO2,TP53,TTK
GO:BP	post-transcriptional regulation of gene expression	GO:0010608	1.45989e-06	1087	230	37	21010	AGO2,ATXN2,CNOT1,CNOT10,CNOT11,CNOT2,CNOT3,CNOT4,CNOT6L,DCP1A,DCP1B,DDX6,EIF3E,EIF4E2,EIF4ENIF1,FMR1,HELZ,LIMD1,LSM14A,LSM14B,MARF1,NCK2,PAN3,PATL1,RC3H1,RC3H2,SAMD4B,TNRC6A,TNRC6B,TNRC6C,TP53,UNK,UPF1,YTHDF1,YTHDF2,ZC3H7A,ZC3H7B
GO:BP	cell projection organization	GO:0030030	1.56681e-06	1581	230	46	21010	ABLIM1,APC,ARHGAP32,CAMSAP3,CCP110,CDK16,CENPJ,CEP131,CEP135,CEP152,CEP164,CNTROB,CRK,CYLD,DIP2A,DLG5,DNM2,DNMBP,ENTR1,EPS8,FMR1,IFT74,INPPL1,IQCB1,KIAA0753,MINK1,MPHOSPH9,NCK2,NIN,ODF2,ODF2L,OFD1,PAK4,PALLD,PCNT,PIBF1,PKN2,POC1B,RAPGEF6,RPGRIP1L,SCLT1,SIPA1L1,SRCIN1,TBC1D31,TCHP,YTHDF1
GO:BP	organelle fission	GO:0048285	1.58037e-06	485	230	24	21010	APC,CCNB2,CDC23,CDK1,CDK5RAP2,CENPE,CEP192,CEP85,EPS8,KIF14,KNTC1,KPNB1,LSM14A,MAD2L2,MARF1,NDC80,NUF2,NUP62,PIBF1,PLK1,SIRT2,SPAG5,SPICE1,TTK
GO:BP	regulation of sister chromatid segregation	GO:0033045	3.04405e-06	104	230	12	21010	ANAPC1,APC,CDC23,CDK1,CDK5RAP2,CENPE,KNTC1,MAD2L2,NDC80,NUF2,PLK1,TTK
GO:BP	negative regulation of cell cycle	GO:0045786	3.11384e-06	383	230	21	21010	APC,CAMSAP3,CCAR2,CCP110,CDK1,CDK5RAP2,KANK2,KNTC1,LATS1,LATS2,MAD2L2,NDC80,NUF2,PLK1,PPP1R13B,PPP2R5C,TELO2,TP53,TP53BP2,TRIM37,TTK
GO:BP	cellular macromolecule localization	GO:0070727	3.23711e-06	2738	230	64	21010	AP2S1,APC,CAMSAP3,CCDC14,CCDC22,CCHCR1,CDK1,CDK16,CENPJ,CEP128,CEP131,CEP135,CEP192,CEP295,CEP55,CGNL1,CNTLN,COPA,CRK,DCP1A,DDX6,DLG5,DNM2,DSP,EIF4ENIF1,ENTR1,ERC1,FAM83H,FUBP3,INPPL1,KIAA0753,KIF14,KNTC1,KPNB1,LATS1,LATS2,LZTS2,MAGED1,MIA3,NIN,NUP107,NUP42,NUP54,NUP58,NUP62,NUP88,ODF2,PCNT,PEX5,PIBF1,PLK1,RAPGEF6,RBM22,SEC16A,SNX17,SPAG5,STIL,STXBP4,TJP1,TNPO2,TP53,TRIM37,TTK,YWHAE
GO:BP	regulation of chromosome segregation	GO:0051983	3.41039e-06	129	230	13	21010	ANAPC1,APC,CDC23,CDK1,CDK5RAP2,CENPE,KNTC1,MAD2L2,NDC80,NUF2,PLK1,SIRT2,TTK
GO:BP	regulation of cilium assembly	GO:1902017	3.53122e-06	64	230	10	21010	CCP110,CENPJ,CEP135,CNTROB,CYLD,ENTR1,MPHOSPH9,ODF2,ODF2L,TCHP
GO:BP	negative regulation of cellular process	GO:0048523	3.6812e-06	5511	230	102	21010	AGO2,ANKRD26,APC,ATXN2,CAMSAP3,CAPZA2,CC2D1A,CCAR2,CCDC22,CCDC88C,CCP110,CDK1,CDK5RAP2,CEP85,CGNL1,CNOT1,CNOT10,CNOT11,CNOT2,CNOT3,CNOT4,CNOT6L,CRK,CYLD,DCP1A,DCP1B,DDX20,DDX6,DIP2A,DLG5,DNM2,EDC3,EIF3E,EIF4E2,EIF4ENIF1,EPS8,FLII,FMR1,GIT1,HELZ,IFT74,INPPL1,IQCB1,KANK2,KIF14,KIF7,KNTC1,LATS1,LATS2,LIMD1,LSM14A,LZTS2,MAD2L2,MAGED1,MARF1,MIA3,MPHOSPH9,NCK2,NCOR1,NCOR2,NDC80,NELFCD,NUF2,NUP62,ODF2L,…
GO:BP	establishment of chromosome localization	GO:0051303	3.80177e-06	106	230	12	21010	APC,CDC23,CENPE,KIF14,KPNB1,NDC80,NUF2,NUP62,PIBF1,SIRT2,SPAG5,SPICE1
GO:BP	positive regulation of cellular component biogenesis	GO:0044089	3.807e-06	507	230	24	21010	APC,CCP110,CDK5RAP2,CENPJ,CEP135,CEP295,CNOT1,CNOT2,CNOT6L,DLG5,ENTR1,EPS8,FMR1,GIT1,MAD2L2,NCK2,NUP62,PAN3,PXN,SASS6,SPAG5,STIL,STUB1,TP53
GO:BP	positive regulation of nuclear-transcribed mRNA poly(A) tail shortening	GO:0060213	4.99089e-06	13	230	6	21010	AGO2,CNOT1,EIF4ENIF1,TNRC6A,TNRC6B,TNRC6C
GO:BP	negative regulation of organelle organization	GO:0010639	5.12021e-06	356	230	20	21010	APC,CAPZA2,CCP110,CDK5RAP2,CGNL1,EPS8,FLII,KANK2,KNTC1,MAD2L2,MPHOSPH9,NDC80,NUF2,ODF2L,PLK1,TCHP,TJP1,TP53,TRIM37,TTK
GO:BP	macromolecule catabolic process	GO:0009057	5.15626e-06	1412	230	42	21010	AGO2,ANAPC1,APC,ASCC3,CCAR2,CCDC22,CDC23,CNOT1,CNOT10,CNOT11,CNOT2,CNOT3,CNOT4,CNOT6L,CYLD,DCP1A,DCP1B,EDC3,EIF3E,EIF4ENIF1,FMR1,KIF14,LATS1,MAD2L2,PAN3,PATL1,PLK1,PPP2R5C,PSMC4,RC3H1,RC3H2,SAMD4B,SH3D19,SIRT2,SMG7,STUB1,TNRC6A,TNRC6B,TNRC6C,UPF1,YTHDF1,YTHDF2
GO:BP	plasma membrane bounded cell projection organization	GO:0120036	7.00562e-06	1541	230	44	21010	ABLIM1,APC,ARHGAP32,CAMSAP3,CCP110,CDK16,CENPJ,CEP131,CEP135,CEP164,CNTROB,CRK,CYLD,DIP2A,DLG5,DNM2,DNMBP,ENTR1,EPS8,FMR1,IFT74,INPPL1,IQCB1,KIAA0753,MINK1,MPHOSPH9,NCK2,NIN,ODF2,ODF2L,OFD1,PAK4,PALLD,PCNT,PIBF1,POC1B,RAPGEF6,RPGRIP1L,SCLT1,SIPA1L1,SRCIN1,TBC1D31,TCHP,YTHDF1
GO:BP	protein localization	GO:0008104	7.36568e-06	2728	230	63	21010	AP2S1,APC,CAMSAP3,CCDC14,CCDC22,CCHCR1,CDK1,CDK16,CENPJ,CEP128,CEP131,CEP135,CEP192,CEP295,CEP55,CGNL1,CNTLN,COPA,CRK,DCP1A,DDX6,DLG5,DNM2,DSP,EIF4ENIF1,ENTR1,ERC1,FAM83H,INPPL1,KIAA0753,KIF14,KNTC1,KPNB1,LATS1,LATS2,LZTS2,MAGED1,MIA3,NIN,NUP107,NUP42,NUP54,NUP58,NUP62,NUP88,ODF2,PCNT,PEX5,PIBF1,PLK1,RAPGEF6,RBM22,SEC16A,SNX17,SPAG5,STIL,STXBP4,TJP1,TNPO2,TP53,TRIM37,TTK,YWHAE
GO:BP	chromosome localization	GO:0050000	8.83461e-06	114	230	12	21010	APC,CDC23,CENPE,KIF14,KPNB1,NDC80,NUF2,NUP62,PIBF1,SIRT2,SPAG5,SPICE1
GO:BP	regulation of mitotic cell cycle phase transition	GO:1901990	9.14956e-06	331	230	19	21010	APC,CDC23,CDK1,CDK5RAP2,CENPE,CENPJ,KANK2,KIF14,KNTC1,MAD2L2,NDC80,NUF2,PLK1,PPP2R5C,SASS6,SIRT2,STIL,TP53,TTK
GO:BP	negative regulation of gene expression	GO:0010629	9.89435e-06	1617	230	45	21010	AGO2,CDK1,CNOT1,CNOT10,CNOT11,CNOT2,CNOT3,CNOT4,CNOT6L,CYLD,DCP1A,DCP1B,DDX6,DIP2A,EDC3,EIF3E,EIF4E2,EIF4ENIF1,FMR1,GIT1,HELZ,INPPL1,LIMD1,LSM14A,MARF1,PAN3,PATL1,PIBF1,RC3H1,RC3H2,SAMD4B,SIRT2,SMG7,TBK1,TNRC6A,TNRC6B,TNRC6C,TP53,TRIM37,UNK,UPF1,YTHDF1,YTHDF2,ZC3H7A,ZC3H7B
GO:BP	regulation of mitotic sister chromatid segregation	GO:0033047	1.08284e-05	53	230	9	21010	APC,CDK1,CDK5RAP2,KNTC1,MAD2L2,NDC80,NUF2,PLK1,TTK
GO:BP	metaphase/anaphase transition of mitotic cell cycle	GO:0007091	1.27413e-05	94	230	11	21010	ANAPC1,APC,CDC23,CDK5RAP2,CENPE,KNTC1,MAD2L2,NDC80,NUF2,PLK1,TTK
GO:BP	regulation of nuclear-transcribed mRNA poly(A) tail shortening	GO:0060211	1.42922e-05	15	230	6	21010	AGO2,CNOT1,EIF4ENIF1,TNRC6A,TNRC6B,TNRC6C
GO:BP	metaphase/anaphase transition of cell cycle	GO:0044784	1.7836e-05	97	230	11	21010	ANAPC1,APC,CDC23,CDK5RAP2,CENPE,KNTC1,MAD2L2,NDC80,NUF2,PLK1,TTK
GO:BP	regulation of mitotic sister chromatid separation	GO:0010965	2.4814e-05	58	230	9	21010	APC,CDC23,CDK5RAP2,KNTC1,MAD2L2,NDC80,NUF2,PLK1,TTK
GO:BP	positive regulation of centriole replication	GO:0046601	3.51969e-05	9	230	5	21010	CENPJ,CEP295,NUP62,SASS6,STIL
GO:BP	mitotic sister chromatid separation	GO:0051306	3.92757e-05	61	230	9	21010	APC,CDC23,CDK5RAP2,KNTC1,MAD2L2,NDC80,NUF2,PLK1,TTK
GO:BP	macromolecule localization	GO:0033036	4.53892e-05	3204	230	68	21010	AP2S1,APC,ATXN2,CAMSAP3,CCDC14,CCDC22,CCHCR1,CDK1,CDK16,CENPJ,CEP128,CEP131,CEP135,CEP192,CEP295,CEP55,CGNL1,CNTLN,COPA,CRK,DCP1A,DDX6,DLG5,DNM2,DSP,EIF4ENIF1,ENTR1,ERC1,FAM83H,FMR1,FUBP3,INPPL1,KIAA0753,KIF14,KNTC1,KPNB1,LATS1,LATS2,LZTS2,MAGED1,MIA3,NIN,NUP107,NUP42,NUP54,NUP58,NUP62,NUP88,ODF2,PCNT,PEX5,PIBF1,PLK1,RAPGEF6,RBM22,SEC16A,SMG7,SNX17,SPAG5,STIL,STXBP4,TJP1,TNPO2,TP53,TRIM37,TTK,UPF…
GO:BP	protein localization to organelle	GO:0033365	4.62639e-05	1182	230	36	21010	APC,CCDC14,CDK1,CEP131,CEP192,CNTLN,DCP1A,DDX6,EIF4ENIF1,ENTR1,FAM83H,KIAA0753,KNTC1,KPNB1,LATS1,LATS2,LZTS2,MAGED1,MIA3,NUP107,NUP54,NUP58,NUP62,NUP88,PEX5,PIBF1,PLK1,RBM22,SEC16A,SPAG5,STIL,TNPO2,TP53,TRIM37,TTK,YWHAE
GO:BP	regulation of microtubule-based process	GO:0032886	4.79825e-05	256	230	16	21010	ALMS1,APC,CAMSAP3,CDK5RAP2,CENPJ,CEP131,CEP295,CYLD,GIT1,NUP62,PLK1,SASS6,SPAG5,SPICE1,STIL,TRIM37
GO:BP	nucleocytoplasmic transport	GO:0006913	5.17851e-05	330	230	18	21010	CCHCR1,CDK1,EIF4ENIF1,FMR1,KPNB1,LZTS2,NUP107,NUP42,NUP54,NUP58,NUP62,NUP88,RBM22,SMG7,TNPO2,TP53,UPF1,YWHAE
GO:BP	nuclear transport	GO:0051169	5.17851e-05	330	230	18	21010	CCHCR1,CDK1,EIF4ENIF1,FMR1,KPNB1,LZTS2,NUP107,NUP42,NUP54,NUP58,NUP62,NUP88,RBM22,SMG7,TNPO2,TP53,UPF1,YWHAE
GO:BP	spindle assembly checkpoint signaling	GO:0071173	5.34082e-05	45	230	8	21010	APC,CDK5RAP2,KNTC1,MAD2L2,NDC80,NUF2,PLK1,TTK
GO:BP	mitotic spindle assembly checkpoint signaling	GO:0007094	5.34082e-05	45	230	8	21010	APC,CDK5RAP2,KNTC1,MAD2L2,NDC80,NUF2,PLK1,TTK
GO:BP	mitotic spindle checkpoint signaling	GO:0071174	5.34082e-05	45	230	8	21010	APC,CDK5RAP2,KNTC1,MAD2L2,NDC80,NUF2,PLK1,TTK
GO:BP	cell cycle checkpoint signaling	GO:0000075	5.73559e-05	193	230	14	21010	APC,CAMSAP3,CCAR2,CDK1,CDK5RAP2,KNTC1,MAD2L2,NDC80,NUF2,PLK1,PPP2R5C,TELO2,TP53,TTK
GO:BP	spindle checkpoint signaling	GO:0031577	6.40463e-05	46	230	8	21010	APC,CDK5RAP2,KNTC1,MAD2L2,NDC80,NUF2,PLK1,TTK
GO:BP	negative regulation of cell cycle process	GO:0010948	6.99204e-05	299	230	17	21010	APC,CAMSAP3,CCAR2,CCP110,CDK1,CDK5RAP2,KANK2,KNTC1,MAD2L2,NDC80,NUF2,PLK1,PPP2R5C,TELO2,TP53,TRIM37,TTK
GO:BP	negative regulation of mitotic sister chromatid segregation	GO:0033048	7.6461e-05	47	230	8	21010	APC,CDK5RAP2,KNTC1,MAD2L2,NDC80,NUF2,PLK1,TTK
GO:BP	negative regulation of mitotic metaphase/anaphase transition	GO:0045841	7.6461e-05	47	230	8	21010	APC,CDK5RAP2,KNTC1,MAD2L2,NDC80,NUF2,PLK1,TTK
GO:BP	negative regulation of mitotic sister chromatid separation	GO:2000816	7.6461e-05	47	230	8	21010	APC,CDK5RAP2,KNTC1,MAD2L2,NDC80,NUF2,PLK1,TTK
GO:BP	negative regulation of sister chromatid segregation	GO:0033046	7.6461e-05	47	230	8	21010	APC,CDK5RAP2,KNTC1,MAD2L2,NDC80,NUF2,PLK1,TTK
GO:BP	positive regulation of organelle organization	GO:0010638	8.77622e-05	507	230	22	21010	ACTR5,CCP110,CDC23,CDK1,CDK5RAP2,CENPJ,CEP135,CEP295,CNOT1,CNOT2,CNOT6L,ENTR1,GIT1,NCK2,NUP62,PAN3,PXN,SASS6,SIRT2,SPAG5,STIL,TP53
GO:BP	regulation of mitotic metaphase/anaphase transition	GO:0030071	0.000104057	90	230	10	21010	APC,CDC23,CDK5RAP2,CENPE,KNTC1,MAD2L2,NDC80,NUF2,PLK1,TTK
GO:BP	negative regulation of chromosome segregation	GO:0051985	0.000107612	49	230	8	21010	APC,CDK5RAP2,KNTC1,MAD2L2,NDC80,NUF2,PLK1,TTK
GO:BP	negative regulation of metaphase/anaphase transition of cell cycle	GO:1902100	0.000107612	49	230	8	21010	APC,CDK5RAP2,KNTC1,MAD2L2,NDC80,NUF2,PLK1,TTK
GO:BP	negative regulation of chromosome separation	GO:1905819	0.000107612	49	230	8	21010	APC,CDK5RAP2,KNTC1,MAD2L2,NDC80,NUF2,PLK1,TTK
GO:BP	cell population proliferation	GO:0008283	0.000128107	3218	230	67	21010	ABLIM1,APC,ARHGAP32,ASCC3,CAMSAP3,CCP110,CDK1,CDK16,CENPJ,CEP131,CEP135,CEP152,CEP164,CNOT6L,CNTROB,CRK,CYLD,DDX20,DIP2A,DLG5,DNM2,DNMBP,ENTR1,EPS8,FMR1,IFT74,INPPL1,IQCB1,IRAK1,KANK2,KIAA0753,KIF14,LZTS2,MAGED1,MINK1,MPHOSPH9,NCK2,NDC80,NIN,NUP62,ODF2,ODF2L,OFD1,PAK4,PALLD,PCNT,PIBF1,PKN2,POC1B,PPP2R5C,RAPGEF6,RC3H1,RC3H2,RPGRIP1L,SCLT1,SIPA1L1,SIRT2,SRCIN1,STXBP4,TBC1D31,TBK1,TCHP,TJP1,TP53,TTK…
GO:BP	regulation of metaphase/anaphase transition of cell cycle	GO:1902099	0.000142818	93	230	10	21010	APC,CDC23,CDK5RAP2,CENPE,KNTC1,MAD2L2,NDC80,NUF2,PLK1,TTK
GO:BP	intracellular signal transduction	GO:0035556	0.000147158	2609	230	58	21010	APC,ARHGAP32,CAMSAP3,CC2D1A,CCAR2,CCDC22,CCDC88C,CDK1,CDK5RAP2,CGNL1,CRK,CYLD,DLG5,DNMBP,EPS8,ERC1,GARRE1,GIT1,IRAK1,KANK2,KIF14,KNTC1,KPNB1,LATS1,LATS2,LIMD1,MAD2L2,MAGED1,MINK1,NCK2,NCOR1,NDC80,NUF2,NUP62,PAK4,PIK3C2A,PKN2,PLEKHG1,PLK1,PPP1R13B,PPP2R5C,RAPGEF6,RC3H1,RC3H2,SIK2,SIPA1L1,SIPA1L2,SIPA1L3,TBK1,TBKBP1,TELO2,TNIP1,TP53,TP53BP2,TRIM56,TRIP6,TTK,YWHAE
GO:BP	protein localization to nucleus	GO:0034504	0.000170613	318	230	17	21010	CDK1,EIF4ENIF1,KPNB1,LATS1,LATS2,LZTS2,MAGED1,NUP107,NUP54,NUP58,NUP62,NUP88,PLK1,RBM22,TNPO2,TP53,YWHAE
GO:BP	negative regulation of biological process	GO:0048519	0.000190702	5913	230	102	21010	AGO2,ANKRD26,APC,ATXN2,CAMSAP3,CAPZA2,CC2D1A,CCAR2,CCDC22,CCDC88C,CCP110,CDK1,CDK5RAP2,CEP85,CGNL1,CNOT1,CNOT10,CNOT11,CNOT2,CNOT3,CNOT4,CNOT6L,CRK,CYLD,DCP1A,DCP1B,DDX20,DDX6,DIP2A,DLG5,DNM2,EDC3,EIF3E,EIF4E2,EIF4ENIF1,EPS8,FLII,FMR1,GIT1,HELZ,IFT74,INPPL1,IQCB1,KANK2,KIF14,KIF7,KNTC1,LATS1,LATS2,LIMD1,LSM14A,LZTS2,MAD2L2,MAGED1,MARF1,MIA3,MPHOSPH9,NCK2,NCOR1,NCOR2,NDC80,NELFCD,NUF2,NUP62,ODF2L,…
GO:BP	regulation of chromosome separation	GO:1905818	0.000196219	73	230	9	21010	APC,CDC23,CDK5RAP2,KNTC1,MAD2L2,NDC80,NUF2,PLK1,TTK
GO:BP	positive regulation of cellular process	GO:0048522	0.000273991	5711	230	99	21010	ACTR5,AGO2,APC,ARHGAP32,CC2D1A,CCAR2,CCDC22,CCP110,CDC23,CDK1,CDK16,CDK5RAP2,CENPE,CENPJ,CEP131,CEP135,CEP295,CNOT1,CNOT10,CNOT11,CNOT2,CNOT3,CNOT4,CNOT6L,CRK,CSPP1,CYLD,DCP1A,DCP1B,DDX20,DLG5,DNM2,EIF3E,EIF4ENIF1,ENTR1,EPS8,ESRRA,FAM83H,FMR1,FUBP3,GIT1,GPBP1,GPBP1L1,IFT74,IRAK1,KIF14,KIF7,LATS1,LATS2,LMO7,LSM14A,MAD2L2,MAGED1,MIA3,MINK1,NCK2,NDC80,NEK4,NIN,NUP62,PAN3,PATL1,PCNT,PIBF1,PIK3C2A,PKN…
GO:BP	negative regulation of mitotic nuclear division	GO:0045839	0.000274589	55	230	8	21010	APC,CDK5RAP2,KNTC1,MAD2L2,NDC80,NUF2,PLK1,TTK
GO:BP	establishment of localization in cell	GO:0051649	0.00027498	2388	230	54	21010	ALMS1,AP2S1,APC,CAMSAP3,CCDC22,CCDC88C,CCHCR1,CDC23,CDK1,CDK16,CDK5RAP2,CENPE,CEP131,COPA,DDX6,DNM2,EIF4ENIF1,ENTR1,ERC1,FMR1,GIT1,IFT74,INPPL1,KIF14,KIF1C,KPNB1,LZTS2,MIA3,NDC80,NUF2,NUP107,NUP42,NUP54,NUP58,NUP62,NUP88,PCNT,PEX5,PIBF1,PLK1,RBM22,SCYL2,SEC16A,SIRT2,SMG7,SNX17,SPAG5,SPICE1,STXBP4,TNPO2,TP53,TRIM37,UPF1,YWHAE
GO:BP	negative regulation of cell cycle phase transition	GO:1901988	0.000323979	257	230	15	21010	APC,CAMSAP3,CCAR2,CDK1,CDK5RAP2,KANK2,KNTC1,MAD2L2,NDC80,NUF2,PLK1,PPP2R5C,TELO2,TP53,TTK
GO:BP	positive regulation of cytoplasmic mRNA processing body assembly	GO:0010606	0.000396757	6	230	4	21010	CNOT1,CNOT2,CNOT6L,PAN3
GO:BP	supramolecular fiber organization	GO:0097435	0.000417212	799	230	27	21010	ALMS1,APC,CAMSAP3,CAPZA2,CCDC88C,CDK5RAP2,CENPJ,CEP192,CGNL1,DIAPH3,DSP,EPS8,FLII,GIT1,INA,INPPL1,KANK2,KPNB1,LATS1,MAD2L2,NCK2,NCKAP5L,NEDD1,NIN,PXN,TJP1,TUBGCP2
GO:BP	mitotic metaphase chromosome alignment	GO:0007080	0.000420258	58	230	8	21010	CDC23,CENPE,KIF14,KPNB1,NDC80,NUF2,NUP62,PIBF1
GO:BP	negative regulation of nitrogen compound metabolic process	GO:0051172	0.000421495	2353	230	53	21010	AGO2,APC,CAMSAP3,CC2D1A,CCAR2,CDK5RAP2,CEP85,CNOT1,CNOT10,CNOT11,CNOT2,CNOT3,CNOT4,CNOT6L,DCP1A,DCP1B,DDX20,DDX6,EIF3E,EIF4E2,EIF4ENIF1,FMR1,KANK2,LATS1,LATS2,LIMD1,LSM14A,MAD2L2,MAGED1,NCK2,NCOR1,NCOR2,NELFCD,NUP62,PAN3,PATL1,PIBF1,PLK1,RC3H1,RC3H2,SAMD4B,SIRT2,SRCIN1,TNRC6A,TNRC6B,TNRC6C,TP53,TRIM37,UNK,UPF1,YTHDF1,YTHDF2,YWHAE
GO:BP	chromosome separation	GO:0051304	0.00043862	80	230	9	21010	APC,CDC23,CDK5RAP2,KNTC1,MAD2L2,NDC80,NUF2,PLK1,TTK
GO:BP	positive regulation of biological process	GO:0048518	0.000444351	6253	230	105	21010	ACTR5,AGO2,ALMS1,APC,ARHGAP32,CC2D1A,CCAR2,CCDC22,CCP110,CDC23,CDK1,CDK16,CDK5RAP2,CENPE,CENPJ,CEP131,CEP135,CEP295,CNOT1,CNOT10,CNOT11,CNOT2,CNOT3,CNOT4,CNOT6L,CRK,CSPP1,CYLD,DCP1A,DCP1B,DDX20,DIP2A,DLG5,DNM2,EIF3E,EIF4ENIF1,ENTR1,EPS8,ESRRA,FAM83H,FMR1,FUBP3,GIT1,GPBP1,GPBP1L1,IFT74,IRAK1,KIF14,KIF7,LATS1,LATS2,LIMD1,LMO7,LSM14A,MAD2L2,MAGED1,MIA3,MINK1,NCK2,NDC80,NEK4,NIN,NUP62,PAK4,PAN3,PATL1…
GO:BP	regulation of plasma membrane bounded cell projection assembly	GO:0120032	0.000482594	195	230	13	21010	APC,CCP110,CENPJ,CEP135,CNTROB,CYLD,ENTR1,EPS8,FMR1,MPHOSPH9,ODF2,ODF2L,TCHP
GO:BP	nuclear export	GO:0051168	0.000517824	164	230	12	21010	CCHCR1,EIF4ENIF1,FMR1,LZTS2,NUP107,NUP42,NUP62,NUP88,RBM22,SMG7,UPF1,YWHAE
GO:BP	regulation of cell projection assembly	GO:0060491	0.000542847	197	230	13	21010	APC,CCP110,CENPJ,CEP135,CNTROB,CYLD,ENTR1,EPS8,FMR1,MPHOSPH9,ODF2,ODF2L,TCHP
GO:BP	negative regulation of cellular component organization	GO:0051129	0.00055335	709	230	25	21010	APC,ATXN2,CAPZA2,CCP110,CDK5RAP2,CGNL1,DNM2,EPS8,FLII,KANK2,KIF14,KNTC1,MAD2L2,MPHOSPH9,NDC80,NUF2,ODF2L,PEX5,PLK1,SIRT2,TCHP,TJP1,TP53,TRIM37,TTK
GO:BP	negative regulation of nuclear division	GO:0051784	0.000713948	62	230	8	21010	APC,CDK5RAP2,KNTC1,MAD2L2,NDC80,NUF2,PLK1,TTK
GO:BP	centriole-centriole cohesion	GO:0010457	0.000794984	15	230	5	21010	CEP135,CEP44,CNTLN,NIN,ODF2
GO:BP	negative regulation of cellular metabolic process	GO:0031324	0.000800536	3233	230	65	21010	AGO2,APC,CAMSAP3,CC2D1A,CCAR2,CDK1,CDK5RAP2,CEP85,CNOT1,CNOT10,CNOT11,CNOT2,CNOT3,CNOT4,CNOT6L,CYLD,DCP1A,DCP1B,DDX20,DDX6,DIP2A,EDC3,EIF3E,EIF4E2,EIF4ENIF1,FMR1,GIT1,HELZ,INPPL1,KANK2,LATS1,LATS2,LIMD1,LSM14A,MAD2L2,MAGED1,MARF1,NCK2,NCOR1,NCOR2,NELFCD,NUP62,PAN3,PATL1,PIBF1,PLK1,RC3H1,RC3H2,SAMD4B,SIRT2,SMG7,SRCIN1,TBK1,TNRC6A,TNRC6B,TNRC6C,TP53,TRIM37,UNK,UPF1,YTHDF1,YTHDF2,YWHAE,ZC3H7A,ZC3H7B
GO:BP	mitotic cell cycle checkpoint signaling	GO:0007093	0.000928906	142	230	11	21010	APC,CDK1,CDK5RAP2,KNTC1,MAD2L2,NDC80,NUF2,PLK1,PPP2R5C,TP53,TTK
GO:BP	protein polymerization	GO:0051258	0.0010169	281	230	15	21010	CAMSAP3,CAPZA2,CDK5RAP2,CENPJ,CEP192,DIAPH3,EPS8,FLII,GIT1,KANK2,LATS1,NCK2,NEDD1,NIN,TUBGCP2
GO:BP	regulation of cellular process	GO:0050794	0.00102255	11758	230	165	21010	ACTR5,AGO2,ALMS1,ANAPC1,ANKRD26,AP2S1,APC,ARHGAP32,ATXN2,CAMSAP3,CAPZA2,CC2D1A,CCAR2,CCDC22,CCDC88C,CCNB2,CCP110,CDC23,CDK1,CDK16,CDK5RAP2,CENPE,CENPJ,CEP131,CEP135,CEP295,CEP85,CGNL1,CNOT1,CNOT10,CNOT11,CNOT2,CNOT3,CNOT4,CNOT6L,CNTROB,COPA,CRK,CSPP1,CYLD,DCP1A,DCP1B,DDX20,DDX6,DIP2A,DLG5,DNAJC7,DNM2,DNMBP,DSP,EDC3,EIF3E,EIF4E2,EIF4ENIF1,ENTR1,EPS8,ERC1,ESRRA,FAM83H,FLII,FMR1,FUBP3,GARRE1,GIT1,GP…
GO:BP	regulation of nuclear division	GO:0051783	0.00114563	145	230	11	21010	APC,CDC23,CDK5RAP2,KNTC1,MAD2L2,NDC80,NUF2,NUP62,PLK1,SIRT2,TTK
GO:BP	methylguanosine-cap decapping	GO:0110156	0.00114604	16	230	5	21010	DCP1A,DCP1B,EDC3,EIF4ENIF1,PATL1
GO:BP	regulation of mitotic nuclear division	GO:0007088	0.00125432	117	230	10	21010	APC,CDC23,CDK5RAP2,KNTC1,MAD2L2,NDC80,NUF2,NUP62,PLK1,TTK
GO:BP	positive regulation of RNA metabolic process	GO:0051254	0.00125722	1845	230	44	21010	ACTR5,AGO2,CDK5RAP2,CENPJ,CNOT1,CNOT10,CNOT11,CNOT2,CNOT3,CNOT4,CNOT6L,DCP1A,DCP1B,DNM2,EIF4ENIF1,ESRRA,FUBP3,GPBP1,GPBP1L1,IFT74,LMO7,MAD2L2,MAGED1,NCK2,NEK4,NUP62,PAN3,PATL1,RBM22,RC3H1,RC3H2,SAMD4B,SIRT2,TBK1,TDRD3,TNIP1,TNRC6A,TNRC6B,TNRC6C,TP53,TRIM37,UPF1,YTHDF1,YTHDF2
GO:BP	negative regulation of mitotic cell cycle phase transition	GO:1901991	0.0013277	179	230	12	21010	APC,CDK1,CDK5RAP2,KANK2,KNTC1,MAD2L2,NDC80,NUF2,PLK1,PPP2R5C,TP53,TTK
GO:BP	positive regulation of nitrogen compound metabolic process	GO:0051173	0.00143312	3071	230	62	21010	ACTR5,AGO2,APC,CCDC22,CDK1,CDK5RAP2,CENPE,CENPJ,CEP295,CNOT1,CNOT10,CNOT11,CNOT2,CNOT3,CNOT4,CNOT6L,DCP1A,DCP1B,DIP2A,DNM2,EIF3E,EIF4ENIF1,ESRRA,FMR1,FUBP3,GPBP1,GPBP1L1,IFT74,IRAK1,KIF14,LATS1,LMO7,MAD2L2,MAGED1,NCK2,NEK4,NUP62,PAN3,PATL1,PIBF1,PLK1,PSMC4,RBM22,RC3H1,RC3H2,SAMD4B,SH3D19,SIRT2,SRCIN1,STUB1,TBK1,TDRD3,TELO2,TNIP1,TNRC6A,TNRC6B,TNRC6C,TP53,TRIM37,UPF1,YTHDF1,YTHDF2
GO:BP	regulation of chromosome organization	GO:0033044	0.00145475	251	230	14	21010	ACTR5,ANAPC1,APC,CDC23,CDK1,CDK5RAP2,CENPE,KNTC1,MAD2L2,NDC80,NUF2,PLK1,TTK,UPF1
GO:BP	positive regulation of cell cycle process	GO:0090068	0.00159943	253	230	14	21010	CDC23,CDK1,CENPJ,CEP295,CSPP1,KIF14,NDC80,NUP62,PKN2,SASS6,SIRT2,SPAG5,STIL,STXBP4
GO:BP	stress granule assembly	GO:0034063	0.00181589	31	230	6	21010	ATXN2,DDX6,FMR1,LSM14A,YTHDF1,YTHDF2
GO:BP	regulation of cytoplasmic mRNA processing body assembly	GO:0010603	0.00181982	8	230	4	21010	CNOT1,CNOT2,CNOT6L,PAN3
GO:BP	positive regulation of spindle assembly	GO:1905832	0.00181982	8	230	4	21010	CENPJ,SASS6,SPAG5,STIL
GO:BP	establishment of organelle localization	GO:0051656	0.00205498	468	230	19	21010	APC,CDC23,CDK5RAP2,CENPE,DNM2,INPPL1,KIF14,KIF1C,KPNB1,NDC80,NUF2,NUP62,NUP88,PIBF1,PLK1,SEC16A,SIRT2,SPAG5,SPICE1
GO:BP	cytokinesis	GO:0000910	0.00236363	189	230	12	21010	APC,CCP110,CEP55,CNTROB,CSPP1,ENTR1,GIT1,KIF14,LZTS2,NUP62,PKN2,PLK1
GO:BP	regulation of microtubule cytoskeleton organization	GO:0070507	0.00237061	156	230	11	21010	APC,CAMSAP3,CDK5RAP2,CENPJ,CYLD,GIT1,NUP62,PLK1,SASS6,SPAG5,STIL
GO:BP	negative regulation of macromolecule metabolic process	GO:0010605	0.00254691	3339	230	65	21010	AGO2,APC,CAMSAP3,CC2D1A,CCAR2,CDK1,CDK5RAP2,CEP85,CNOT1,CNOT10,CNOT11,CNOT2,CNOT3,CNOT4,CNOT6L,CYLD,DCP1A,DCP1B,DDX20,DDX6,DIP2A,EDC3,EIF3E,EIF4E2,EIF4ENIF1,FMR1,GIT1,HELZ,INPPL1,KANK2,LATS1,LATS2,LIMD1,LSM14A,MAD2L2,MAGED1,MARF1,NCK2,NCOR1,NCOR2,NELFCD,NUP62,PAN3,PATL1,PIBF1,PLK1,RC3H1,RC3H2,SAMD4B,SIRT2,SMG7,SRCIN1,TBK1,TNRC6A,TNRC6B,TNRC6C,TP53,TRIM37,UNK,UPF1,YTHDF1,YTHDF2,YWHAE,ZC3H7A,ZC3H7B
GO:BP	RNA transport	GO:0050658	0.00286038	159	230	11	21010	ATXN2,FMR1,KPNB1,NUP107,NUP42,NUP54,NUP58,NUP62,NUP88,SMG7,UPF1
GO:BP	nucleic acid transport	GO:0050657	0.00286038	159	230	11	21010	ATXN2,FMR1,KPNB1,NUP107,NUP42,NUP54,NUP58,NUP62,NUP88,SMG7,UPF1
GO:BP	microtubule polymerization or depolymerization	GO:0031109	0.00287279	128	230	10	21010	APC,CAMSAP3,CDK5RAP2,CENPJ,CEP192,GIT1,NCKAP5L,NEDD1,NIN,TUBGCP2
GO:BP	RNA decapping	GO:0110154	0.0029701	19	230	5	21010	DCP1A,DCP1B,EDC3,EIF4ENIF1,PATL1
GO:BP	positive regulation of cellular component organization	GO:0051130	0.00314878	1111	230	31	21010	ACTR5,APC,ARHGAP32,CCP110,CDC23,CDK1,CDK5RAP2,CENPJ,CEP135,CEP295,CNOT1,CNOT2,CNOT6L,DLG5,ENTR1,EPS8,FMR1,GIT1,MAD2L2,NCK2,NIN,NUP62,PAN3,PXN,SASS6,SCYL2,SIRT2,SPAG5,STIL,STUB1,TP53
GO:BP	organic substance catabolic process	GO:1901575	0.00319006	2173	230	48	21010	AGO2,ANAPC1,APC,ASCC3,CCAR2,CCDC22,CDC23,CNOT1,CNOT10,CNOT11,CNOT2,CNOT3,CNOT4,CNOT6L,CYLD,DCP1A,DCP1B,EDC3,EIF3E,EIF4ENIF1,FMR1,GIT1,KIF14,LATS1,MAD2L2,NCOR1,NUDT19,PAN3,PATL1,PEX5,PLK1,PPP2R5C,PSMC4,RC3H1,RC3H2,SAMD4B,SH3D19,SIRT2,SMG7,SNX17,STUB1,TNRC6A,TNRC6B,TNRC6C,TP53,UPF1,YTHDF1,YTHDF2
GO:BP	establishment of RNA localization	GO:0051236	0.00343695	162	230	11	21010	ATXN2,FMR1,KPNB1,NUP107,NUP42,NUP54,NUP58,NUP62,NUP88,SMG7,UPF1
GO:BP	RNA localization	GO:0006403	0.0034641	196	230	12	21010	ATXN2,FMR1,FUBP3,KPNB1,NUP107,NUP42,NUP54,NUP58,NUP62,NUP88,SMG7,UPF1
GO:BP	protein import into nucleus	GO:0006606	0.00411319	165	230	11	21010	CDK1,EIF4ENIF1,KPNB1,NUP107,NUP54,NUP58,NUP62,NUP88,RBM22,TNPO2,TP53
GO:BP	negative regulation of macromolecule biosynthetic process	GO:0010558	0.00411811	2741	230	56	21010	AGO2,CC2D1A,CCAR2,CDK1,CNOT1,CNOT10,CNOT11,CNOT2,CNOT3,CNOT4,CNOT6L,CYLD,DCP1A,DCP1B,DDX20,DDX6,DIP2A,EDC3,EIF3E,EIF4E2,EIF4ENIF1,FMR1,GIT1,HELZ,INPPL1,KANK2,LIMD1,LSM14A,MAD2L2,MAGED1,MARF1,NCK2,NCOR1,NCOR2,NELFCD,PAN3,PATL1,PIBF1,PLK1,RC3H1,RC3H2,SAMD4B,SIRT2,SMG7,TBK1,TNRC6A,TNRC6B,TNRC6C,TP53,TRIM37,UNK,UPF1,YTHDF1,YTHDF2,ZC3H7A,ZC3H7B
GO:BP	import into nucleus	GO:0051170	0.00550152	170	230	11	21010	CDK1,EIF4ENIF1,KPNB1,NUP107,NUP54,NUP58,NUP62,NUP88,RBM22,TNPO2,TP53
GO:BP	regulation of biological quality	GO:0065008	0.00613157	2918	230	58	21010	AGO2,AP2S1,ARHGAP32,CAPZA2,CCAR2,CCDC88C,CDK16,CNOT1,CNOT10,CNOT11,CNOT2,CNOT3,CNOT4,CNOT6L,COPA,CRK,DCP1A,DCP1B,DLG5,DNM2,DNMBP,DSP,EIF4ENIF1,EPS8,ERC1,FLII,FMR1,GIT1,KANK2,LATS1,LIMD1,NCK2,NCOR2,NDC80,PAN3,PATL1,PIK3C2A,PLK1,RC3H1,RC3H2,SAMD4B,SEC16A,SIPA1L1,SRCIN1,STUB1,STXBP4,TARS2,TELO2,TJP1,TNRC6A,TNRC6B,TNRC6C,TP53,TRIM37,UPF1,YTHDF1,YTHDF2,YWHAE
GO:BP	positive regulation of nucleobase-containing compound metabolic process	GO:0045935	0.00744951	2039	230	45	21010	ACTR5,AGO2,CDK1,CDK5RAP2,CENPJ,CNOT1,CNOT10,CNOT11,CNOT2,CNOT3,CNOT4,CNOT6L,DCP1A,DCP1B,DNM2,EIF4ENIF1,ESRRA,FUBP3,GPBP1,GPBP1L1,IFT74,LMO7,MAD2L2,MAGED1,NCK2,NEK4,NUP62,PAN3,PATL1,RBM22,RC3H1,RC3H2,SAMD4B,SIRT2,TBK1,TDRD3,TNIP1,TNRC6A,TNRC6B,TNRC6C,TP53,TRIM37,UPF1,YTHDF1,YTHDF2
GO:BP	negative regulation of cellular biosynthetic process	GO:0031327	0.00745264	2794	230	56	21010	AGO2,CC2D1A,CCAR2,CDK1,CNOT1,CNOT10,CNOT11,CNOT2,CNOT3,CNOT4,CNOT6L,CYLD,DCP1A,DCP1B,DDX20,DDX6,DIP2A,EDC3,EIF3E,EIF4E2,EIF4ENIF1,FMR1,GIT1,HELZ,INPPL1,KANK2,LIMD1,LSM14A,MAD2L2,MAGED1,MARF1,NCK2,NCOR1,NCOR2,NELFCD,PAN3,PATL1,PIBF1,PLK1,RC3H1,RC3H2,SAMD4B,SIRT2,SMG7,TBK1,TNRC6A,TNRC6B,TNRC6C,TP53,TRIM37,UNK,UPF1,YTHDF1,YTHDF2,ZC3H7A,ZC3H7B
GO:BP	microtubule nucleation	GO:0007020	0.00747909	39	230	6	21010	CENPJ,CEP192,GIT1,NEDD1,NIN,TUBGCP2
GO:BP	deadenylation-dependent decapping of nuclear-transcribed mRNA	GO:0000290	0.00835989	11	230	4	21010	DCP1A,DCP1B,EIF4ENIF1,PATL1
GO:BP	negative regulation of biosynthetic process	GO:0009890	0.00868508	2808	230	56	21010	AGO2,CC2D1A,CCAR2,CDK1,CNOT1,CNOT10,CNOT11,CNOT2,CNOT3,CNOT4,CNOT6L,CYLD,DCP1A,DCP1B,DDX20,DDX6,DIP2A,EDC3,EIF3E,EIF4E2,EIF4ENIF1,FMR1,GIT1,HELZ,INPPL1,KANK2,LIMD1,LSM14A,MAD2L2,MAGED1,MARF1,NCK2,NCOR1,NCOR2,NELFCD,PAN3,PATL1,PIBF1,PLK1,RC3H1,RC3H2,SAMD4B,SIRT2,SMG7,TBK1,TNRC6A,TNRC6B,TNRC6C,TP53,TRIM37,UNK,UPF1,YTHDF1,YTHDF2,ZC3H7A,ZC3H7B
GO:BP	microtubule polymerization	GO:0046785	0.010633	88	230	8	21010	CAMSAP3,CDK5RAP2,CENPJ,CEP192,GIT1,NEDD1,NIN,TUBGCP2
GO:BP	negative regulation of organelle assembly	GO:1902116	0.0117002	42	230	6	21010	CCP110,CDK5RAP2,MPHOSPH9,ODF2L,TCHP,TRIM37
GO:BP	regulation of cytokinesis	GO:0032465	0.013669	91	230	8	21010	CCP110,CSPP1,ENTR1,GIT1,KIF14,NUP62,PKN2,PLK1
GO:BP	protein metabolic process	GO:0019538	0.0144636	5373	230	89	21010	AGO2,ANAPC1,APC,ASCC3,ATXN2,CCAR2,CCDC22,CCDC88C,CCNB2,CDC23,CDK1,CDK16,CDK5RAP2,CENPE,CEP295,CEP85,CNOT1,CNOT10,CNOT11,CNOT2,CNOT3,CNOT4,CNOT6L,CYLD,DCP1A,DCP1B,DDX6,DIP2A,DNAJC7,DSP,DZIP3,EIF3E,EIF3L,EIF4E2,EIF4ENIF1,ERC1,FARSA,FMR1,IRAK1,KIF14,LATS1,LATS2,LMO7,LSM14A,LSM14B,MAD2L2,MAGED1,MINK1,NCK2,NEK4,NUP62,PAK4,PAN3,PATL1,PEX5,PIBF1,PKN2,PLK1,PPP2R5C,PSMC4,RAPGEF6,RC3H1,RC3H2,SAMD4B,SCYL2,S…
GO:BP	attachment of spindle microtubules to kinetochore	GO:0008608	0.0154596	44	230	6	21010	APC,CENPE,NDC80,NUF2,SIRT2,SPAG5
GO:BP	regulation of nuclear-transcribed mRNA catabolic process, deadenylation-dependent decay	GO:1900151	0.0157835	26	230	5	21010	AGO2,CNOT1,RC3H1,TNRC6B,TNRC6C
GO:BP	negative regulation of mitotic cell cycle	GO:0045930	0.0164365	228	230	12	21010	APC,CDK1,CDK5RAP2,KANK2,KNTC1,MAD2L2,NDC80,NUF2,PLK1,PPP2R5C,TP53,TTK
GO:BP	small GTPase mediated signal transduction	GO:0007264	0.0177408	494	230	18	21010	ARHGAP32,CCDC88C,CGNL1,CRK,DNMBP,EPS8,GARRE1,GIT1,KANK2,KIF14,KPNB1,NUP62,PLEKHG1,RAPGEF6,SIPA1L1,SIPA1L2,SIPA1L3,TP53
GO:BP	negative regulation of chromosome organization	GO:2001251	0.0188305	95	230	8	21010	APC,CDK5RAP2,KNTC1,MAD2L2,NDC80,NUF2,PLK1,TTK
GO:BP	negative regulation of cyclin-dependent protein serine/threonine kinase activity	GO:0045736	0.0191986	27	230	5	21010	APC,CDK5RAP2,LATS1,LATS2,PLK1
GO:BP	regulation of signaling	GO:0023051	0.0196902	3396	230	63	21010	APC,ARHGAP32,CC2D1A,CCAR2,CCDC22,CCDC88C,CDK16,CDK5RAP2,CENPJ,CGNL1,CNOT1,CNOT2,CRK,CYLD,DLG5,DNMBP,EPS8,ERC1,FMR1,GIT1,INA,INPPL1,IRAK1,KANK2,KIF14,KIF7,LATS1,LATS2,LIMD1,LMO7,LSM14A,LZTS2,MAD2L2,MAGED1,MINK1,NCK2,NCOR1,NCOR2,NDC80,NUP62,PAK4,PIBF1,PLEKHG1,PXN,RC3H1,RC3H2,RPGRIP1L,SCYL2,SIK2,SIPA1L1,SIPA1L2,SIPA1L3,SIRT2,STUB1,STXBP4,TBK1,TELO2,TNIP1,TP53,TRIM56,TRIP6,YTHDF1,YTHDF2
GO:BP	cellular catabolic process	GO:0044248	0.0199538	1527	230	36	21010	AGO2,CDK16,CNOT1,CNOT10,CNOT11,CNOT2,CNOT3,CNOT4,CNOT6L,DCP1A,DCP1B,EDC3,EIF3E,EIF4ENIF1,FMR1,NUDT19,PAN3,PATL1,PEX5,PIK3C2A,RC3H1,RC3H2,SAMD4B,SEC16A,SH3D19,SIRT2,SMG7,STUB1,TBK1,TNRC6A,TNRC6B,TNRC6C,TP53,UPF1,YTHDF1,YTHDF2
GO:BP	blastocyst formation	GO:0001825	0.0201426	46	230	6	21010	CNOT1,CNOT2,CNOT3,LATS1,LATS2,TJP1
GO:BP	mRNA transport	GO:0051028	0.0228956	128	230	9	21010	FMR1,NUP107,NUP42,NUP54,NUP58,NUP62,NUP88,SMG7,UPF1
GO:BP	translational initiation	GO:0006413	0.0228956	128	230	9	21010	AGO2,EIF3E,EIF3L,EIF4E2,EIF4ENIF1,FMR1,NCK2,YTHDF1,YTHDF2
GO:BP	negative regulation of cyclin-dependent protein kinase activity	GO:1904030	0.0231646	28	230	5	21010	APC,CDK5RAP2,LATS1,LATS2,PLK1
GO:BP	catabolic process	GO:0009056	0.0232125	2616	230	52	21010	AGO2,ANAPC1,APC,ASCC3,CCAR2,CCDC22,CDC23,CDK16,CNOT1,CNOT10,CNOT11,CNOT2,CNOT3,CNOT4,CNOT6L,CYLD,DCP1A,DCP1B,EDC3,EIF3E,EIF4ENIF1,FMR1,GIT1,KIF14,LATS1,MAD2L2,NCOR1,NUDT19,PAN3,PATL1,PEX5,PIK3C2A,PLK1,PPP2R5C,PSMC4,RC3H1,RC3H2,SAMD4B,SEC16A,SH3D19,SIRT2,SMG7,SNX17,STUB1,TBK1,TNRC6A,TNRC6B,TNRC6C,TP53,UPF1,YTHDF1,YTHDF2
GO:BP	negative regulation of metabolic process	GO:0009892	0.0233421	3563	230	65	21010	AGO2,APC,CAMSAP3,CC2D1A,CCAR2,CDK1,CDK5RAP2,CEP85,CNOT1,CNOT10,CNOT11,CNOT2,CNOT3,CNOT4,CNOT6L,CYLD,DCP1A,DCP1B,DDX20,DDX6,DIP2A,EDC3,EIF3E,EIF4E2,EIF4ENIF1,FMR1,GIT1,HELZ,INPPL1,KANK2,LATS1,LATS2,LIMD1,LSM14A,MAD2L2,MAGED1,MARF1,NCK2,NCOR1,NCOR2,NELFCD,NUP62,PAN3,PATL1,PIBF1,PLK1,RC3H1,RC3H2,SAMD4B,SIRT2,SMG7,SRCIN1,TBK1,TNRC6A,TNRC6B,TNRC6C,TP53,TRIM37,UNK,UPF1,YTHDF1,YTHDF2,YWHAE,ZC3H7A,ZC3H7B
GO:BP	microtubule nucleation by microtubule organizing center	GO:0051418	0.0245026	5	230	3	21010	CENPJ,CEP192,NIN
GO:BP	regulation of biological process	GO:0050789	0.0258895	12331	230	166	21010	ACTR5,AGO2,ALMS1,ANAPC1,ANKRD26,AP2S1,APC,ARHGAP32,ATXN2,CAMSAP3,CAPZA2,CC2D1A,CCAR2,CCDC22,CCDC88C,CCNB2,CCP110,CDC23,CDK1,CDK16,CDK5RAP2,CENPE,CENPJ,CEP131,CEP135,CEP295,CEP85,CGNL1,CNOT1,CNOT10,CNOT11,CNOT2,CNOT3,CNOT4,CNOT6L,CNTROB,COPA,CRK,CSPP1,CYLD,DCP1A,DCP1B,DDX20,DDX6,DIP2A,DLG5,DNAJC7,DNM2,DNMBP,DSP,EDC3,EIF3E,EIF4E2,EIF4ENIF1,ENTR1,EPS8,ERC1,ESRRA,FAM83H,FLII,FMR1,FUBP3,GARRE1,GIT1,GP…
GO:BP	nuclear-transcribed mRNA catabolic process, nonsense-mediated decay	GO:0000184	0.0259117	48	230	6	21010	DCP1A,DCP1B,EIF3E,RC3H1,SMG7,UPF1
GO:BP	regulation of spindle organization	GO:0090224	0.0292592	49	230	6	21010	CENPJ,NUP62,PLK1,SASS6,SPAG5,STIL
GO:BP	regulation of supramolecular fiber organization	GO:1902903	0.033259	374	230	15	21010	ALMS1,APC,CAMSAP3,CAPZA2,CDK5RAP2,CGNL1,EPS8,FLII,GIT1,INPPL1,KANK2,LATS1,NCK2,PXN,TJP1
GO:BP	positive regulation of nuclear-transcribed mRNA catabolic process, deadenylation-dependent decay	GO:1900153	0.0334075	15	230	4	21010	AGO2,CNOT1,TNRC6B,TNRC6C
GO:BP	negative regulation of canonical Wnt signaling pathway	GO:0090090	0.0351384	135	230	9	21010	APC,CCDC88C,CYLD,LATS1,LATS2,LIMD1,LZTS2,MAD2L2,SCYL2
GO:BP	regulation of cell communication	GO:0010646	0.0428326	3405	230	62	21010	APC,ARHGAP32,CC2D1A,CCAR2,CCDC22,CCDC88C,CDK16,CDK5RAP2,CENPJ,CGNL1,CNOT1,CNOT2,CRK,CYLD,DLG5,DNMBP,EPS8,ERC1,FMR1,GIT1,INA,INPPL1,IRAK1,KANK2,KIF14,KIF7,LATS1,LATS2,LIMD1,LSM14A,LZTS2,MAD2L2,MAGED1,MINK1,NCK2,NCOR1,NCOR2,NDC80,NUP62,PAK4,PIBF1,PLEKHG1,PXN,RC3H1,RC3H2,RPGRIP1L,SCYL2,SIK2,SIPA1L1,SIPA1L2,SIPA1L3,SIRT2,STUB1,STXBP4,TBK1,TELO2,TNIP1,TP53,TRIM56,TRIP6,YTHDF1,YTHDF2
GO:BP	positive regulation of macromolecule metabolic process	GO:0010604	0.044109	3483	230	63	21010	ACTR5,AGO2,APC,CCDC22,CDK1,CDK5RAP2,CENPE,CENPJ,CEP295,CNOT1,CNOT10,CNOT11,CNOT2,CNOT3,CNOT4,CNOT6L,DCP1A,DCP1B,DIP2A,DNM2,EIF3E,EIF4ENIF1,ESRRA,FMR1,FUBP3,GPBP1,GPBP1L1,IFT74,IRAK1,KIF14,LATS1,LMO7,MAD2L2,MAGED1,NCK2,NEK4,NUP62,PAN3,PATL1,PIBF1,PLK1,PSMC4,RBM22,RC3H1,RC3H2,SAMD4B,SH3D19,SIRT2,SRCIN1,STUB1,TBK1,TDRD3,TELO2,TNIP1,TNRC6A,TNRC6B,TNRC6C,TP53,TRIM37,TRIM56,UPF1,YTHDF1,YTHDF2
GO:BP	negative regulation of cilium assembly	GO:1902018	0.0441614	16	230	4	21010	CCP110,MPHOSPH9,ODF2L,TCHP
GO:BP	regulation of signal transduction	GO:0009966	0.0472888	2973	230	56	21010	APC,ARHGAP32,CC2D1A,CCAR2,CCDC22,CCDC88C,CDK5RAP2,CENPJ,CGNL1,CNOT1,CNOT2,CRK,CYLD,DLG5,DNMBP,EPS8,GIT1,INPPL1,IRAK1,KANK2,KIF14,KIF7,LATS1,LATS2,LIMD1,LSM14A,LZTS2,MAD2L2,MAGED1,MINK1,NCK2,NCOR1,NCOR2,NDC80,NUP62,PAK4,PIBF1,PLEKHG1,PXN,RC3H1,RC3H2,RPGRIP1L,SCYL2,SIK2,SIPA1L1,SIPA1L2,SIPA1L3,SIRT2,STUB1,TBK1,TELO2,TNIP1,TP53,TRIM56,TRIP6,YTHDF2
GO:BP	deadenylation-independent decapping of nuclear-transcribed mRNA	GO:0031087	0.0486085	6	230	3	21010	DCP1A,DCP1B,EDC3
GO:CC	centrosome	GO:0005813	1.20906e-54	647	232	75	22090	ALMS1,ANKRD26,APC,CAMSAP3,CCDC14,CCDC15,CCDC18,CCDC22,CCDC88C,CCNB2,CCP110,CDK1,CDK5RAP2,CENPJ,CEP112,CEP128,CEP131,CEP135,CEP152,CEP164,CEP192,CEP295,CEP44,CEP55,CEP85,CEP85L,CNTLN,CNTROB,CSPP1,CYLD,ENTR1,ERC1,FAM184A,FLII,GIT1,HAUS4,HAUS8,IFT74,IQCB1,KIAA0753,KIAA1217,KIZ,LATS2,LRRCC1,LUZP1,LZTS2,MPHOSPH9,NCKAP5L,NDC80,NEDD1,NIN,NUP62,ODF2,ODF2L,OFD1,PCNT,PIBF1,PKN2,PLK1,POC1B,POC5,PROSER3,RAPG…
GO:CC	microtubule organizing center	GO:0005815	9.58846e-54	855	232	82	22090	ALMS1,ANKRD26,APC,CAMSAP3,CC2D1A,CCDC14,CCDC15,CCDC18,CCDC22,CCDC88C,CCHCR1,CCNB2,CCP110,CDK1,CDK5RAP2,CENPJ,CEP112,CEP128,CEP131,CEP135,CEP152,CEP164,CEP192,CEP295,CEP44,CEP55,CEP85,CEP85L,CNTLN,CNTROB,CSPP1,CYLD,DLG5,ENTR1,ERC1,FAM184A,FLII,GIT1,HAUS4,HAUS8,IFT74,IQCB1,KIAA0753,KIAA1217,KIF7,KIZ,LATS1,LATS2,LRRCC1,LUZP1,LZTS2,MPHOSPH9,NCKAP5L,NDC80,NEDD1,NEK4,NIN,NUP62,ODF2,ODF2L,OFD1,PCNT,PIBF…
GO:CC	microtubule cytoskeleton	GO:0015630	1.98092e-52	1388	232	97	22090	ALMS1,ANKRD26,APC,CAMSAP3,CC2D1A,CCAR2,CCDC14,CCDC15,CCDC18,CCDC22,CCDC88C,CCHCR1,CCNB2,CCP110,CCSER2,CDK1,CDK16,CDK5RAP2,CENPE,CENPJ,CEP112,CEP128,CEP131,CEP135,CEP152,CEP164,CEP192,CEP295,CEP44,CEP55,CEP85,CEP85L,CNTLN,CNTROB,CSPP1,CYLD,DLG5,DNM2,ENTR1,ERC1,ESRRA,FAM184A,FLII,GIT1,HAUS4,HAUS8,IFT74,INPPL1,IQCB1,KIAA0753,KIAA1217,KIF14,KIF1C,KIF7,KIZ,KNTC1,LATS1,LATS2,LRRCC1,LSM14A,LUZP1,LZTS2,M…
GO:CC	cytoskeleton	GO:0005856	9.69313e-50	2407	232	118	22090	ABLIM1,ALMS1,ANKRD26,APC,ARHGAP32,CAMSAP3,CAPZA2,CC2D1A,CCAR2,CCDC14,CCDC15,CCDC18,CCDC22,CCDC88C,CCHCR1,CCNB2,CCP110,CCSER2,CDK1,CDK16,CDK5RAP2,CENPE,CENPJ,CEP112,CEP128,CEP131,CEP135,CEP152,CEP164,CEP192,CEP295,CEP44,CEP55,CEP85,CEP85L,CGNL1,CNTLN,CNTROB,CRK,CSPP1,CYLD,DDX20,DIAPH3,DLG5,DNAJC7,DNM2,DNMBP,DSP,ENTR1,ERC1,ESRRA,FAM184A,FAM83H,FLII,GIT1,HAUS4,HAUS8,IFT74,INA,INPPL1,IQCB1,KIAA0753,K…
GO:CC	cytoplasm	GO:0005737	2.91229e-38	12251	232	219	22090	ABLIM1,ACTR5,AGO2,ALMS1,ANAPC1,ANKHD1,AP2S1,APC,ARHGAP32,ASCC3,ATXN2,C1ORF198,CAMSAP3,CAPZA2,CC2D1A,CCAR2,CCDC14,CCDC18,CCDC22,CCDC88C,CCHCR1,CCNB2,CCP110,CCSER2,CDC23,CDK1,CDK16,CDK5RAP2,CENPE,CENPJ,CEP112,CEP128,CEP131,CEP135,CEP152,CEP164,CEP192,CEP295,CEP44,CEP55,CEP85,CEP85L,CIP2A,CNOT1,CNOT10,CNOT11,CNOT2,CNOT3,CNOT4,CNOT6L,CNTLN,CNTROB,COPA,CRK,CSPP1,CYLD,DCP1A,DCP1B,DDX20,DDX6,DIAPH3,DIP2…
GO:CC	intracellular non-membrane-bounded organelle	GO:0043232	7.90033e-35	6568	232	163	22090	ABLIM1,ACTR5,AGO2,ALMS1,ANKRD26,APC,ARHGAP32,ASCC3,ATXN2,CAMSAP3,CAPZA2,CC2D1A,CCAR2,CCDC14,CCDC15,CCDC18,CCDC22,CCDC88C,CCHCR1,CCNB2,CCP110,CCSER2,CDK1,CDK16,CDK5RAP2,CENPE,CENPJ,CEP112,CEP128,CEP131,CEP135,CEP152,CEP164,CEP192,CEP295,CEP44,CEP55,CEP85,CEP85L,CGNL1,CNOT1,CNOT2,CNOT3,CNTLN,CNTROB,CRK,CSPP1,CYLD,DCP1A,DCP1B,DDX20,DDX6,DIAPH3,DLG5,DNAJC7,DNM2,DNMBP,DSP,EDC3,EIF3E,EIF3L,EIF4E2,EIF4E…
GO:CC	non-membrane-bounded organelle	GO:0043228	8.06572e-35	6569	232	163	22090	ABLIM1,ACTR5,AGO2,ALMS1,ANKRD26,APC,ARHGAP32,ASCC3,ATXN2,CAMSAP3,CAPZA2,CC2D1A,CCAR2,CCDC14,CCDC15,CCDC18,CCDC22,CCDC88C,CCHCR1,CCNB2,CCP110,CCSER2,CDK1,CDK16,CDK5RAP2,CENPE,CENPJ,CEP112,CEP128,CEP131,CEP135,CEP152,CEP164,CEP192,CEP295,CEP44,CEP55,CEP85,CEP85L,CGNL1,CNOT1,CNOT2,CNOT3,CNTLN,CNTROB,CRK,CSPP1,CYLD,DCP1A,DCP1B,DDX20,DDX6,DIAPH3,DLG5,DNAJC7,DNM2,DNMBP,DSP,EDC3,EIF3E,EIF3L,EIF4E2,EIF4E…
GO:CC	cytosol	GO:0005829	9.09603e-35	5457	232	149	22090	AGO2,ALMS1,ANAPC1,AP2S1,APC,ARHGAP32,ASCC3,ATXN2,C1ORF198,CAPZA2,CC2D1A,CCDC22,CCHCR1,CCNB2,CCP110,CDC23,CDK1,CDK16,CDK5RAP2,CENPE,CENPJ,CEP131,CEP135,CEP152,CEP164,CEP192,CEP295,CEP85,CIP2A,CNOT1,CNOT10,CNOT11,CNOT2,CNOT3,CNOT4,CNOT6L,CNTLN,COPA,CRK,CYLD,DCP1A,DCP1B,DDX20,DDX6,DIAPH3,DNAJC7,DNM2,DNMBP,EDC3,EIF3E,EIF3L,EIF4E2,EIF4ENIF1,ERC1,FARSA,FIP1L1,FLII,FMR1,GARRE1,GCC1,GEMIN4,GIT1,GPBP1,HAU…
GO:CC	centriole	GO:0005814	4.35869e-31	156	232	33	22090	ALMS1,CCHCR1,CCP110,CENPJ,CEP128,CEP131,CEP135,CEP152,CEP164,CEP192,CEP295,CEP44,CEP55,CNTLN,CNTROB,IQCB1,KIAA0753,LRRCC1,MPHOSPH9,NEDD1,NIN,ODF2,ODF2L,OFD1,PCNT,PLK1,POC1B,POC5,SASS6,SCLT1,SIRT2,SPICE1,STIL
GO:CC	P-body	GO:0000932	6.48735e-27	98	232	26	22090	AGO2,CNOT1,CNOT2,CNOT3,DCP1A,DCP1B,DDX6,EDC3,EIF4E2,EIF4ENIF1,FAM184A,GARRE1,LIMD1,LSM14A,PAN3,PATL1,RC3H1,RC3H2,SAMD4B,TNRC6A,TNRC6B,TNRC6C,UBAP2,UPF1,YTHDF1,YTHDF2
GO:CC	supramolecular complex	GO:0099080	1.59049e-26	1404	232	70	22090	AGO2,APC,ATXN2,CAMSAP3,CDK1,CDK5RAP2,CENPE,CENPJ,CEP295,CNOT1,CNOT2,CNOT3,CSPP1,CYLD,DCP1A,DCP1B,DDX6,DIAPH3,DNM2,DSP,EDC3,EIF4E2,EIF4ENIF1,FAM184A,FAM83H,FMR1,GARRE1,HAUS4,HAUS8,HELZ,INA,KIF14,KIF1C,KIF7,KNTC1,KPNB1,LIMD1,LSM14A,LZTS2,NCKAP5L,NDC80,NIN,NUF2,NUP107,NYNRIN,ODF2,PALLD,PAN3,PATL1,PCNT,PDLIM7,PLK1,RC3H1,RC3H2,RPGRIP1L,SAMD4B,SIRT2,SPAG5,STUB1,SYNM,TCHP,TNRC6A,TNRC6B,TNRC6C,TTK,TUBGCP…
GO:CC	cytoplasmic ribonucleoprotein granule	GO:0036464	1.41613e-22	255	232	32	22090	AGO2,ATXN2,CNOT1,CNOT2,CNOT3,DCP1A,DCP1B,DDX6,EDC3,EIF4E2,EIF4ENIF1,FAM184A,FMR1,GARRE1,HELZ,INA,KPNB1,LIMD1,LSM14A,NYNRIN,PAN3,PATL1,RC3H1,RC3H2,SAMD4B,TNRC6A,TNRC6B,TNRC6C,UBAP2,UPF1,YTHDF1,YTHDF2
GO:CC	ribonucleoprotein granule	GO:0035770	1.09575e-21	272	232	32	22090	AGO2,ATXN2,CNOT1,CNOT2,CNOT3,DCP1A,DCP1B,DDX6,EDC3,EIF4E2,EIF4ENIF1,FAM184A,FMR1,GARRE1,HELZ,INA,KPNB1,LIMD1,LSM14A,NYNRIN,PAN3,PATL1,RC3H1,RC3H2,SAMD4B,TNRC6A,TNRC6B,TNRC6C,UBAP2,UPF1,YTHDF1,YTHDF2
GO:CC	spindle	GO:0005819	1.71236e-18	431	232	35	22090	ALMS1,CCAR2,CDK1,CDK5RAP2,CENPE,CEP128,CEP295,CEP44,CEP85,CSPP1,CYLD,GIT1,HAUS4,HAUS8,INPPL1,IQCB1,KIF14,KNTC1,LATS1,LATS2,LSM14A,MAD2L2,NCOR1,NEDD1,NIN,NUP62,ODF2,PLK1,POC1B,SIRT2,SPAG5,SPICE1,TTC28,TTK,TUBGCP2
GO:CC	intracellular anatomical structure	GO:0005622	5.84937e-17	17772	232	230	22090	ABLIM1,ACTR5,AGO2,ALMS1,ANAPC1,ANKHD1,ANKRD26,AP2S1,APC,ARHGAP32,ASCC3,ATXN2,C1ORF198,CAMSAP3,CAPZA2,CC2D1A,CCAR2,CCDC14,CCDC15,CCDC18,CCDC22,CCDC88C,CCHCR1,CCNB2,CCP110,CCSER2,CDC23,CDK1,CDK16,CDK5RAP2,CENPE,CENPJ,CEP112,CEP128,CEP131,CEP135,CEP152,CEP164,CEP192,CEP295,CEP44,CEP55,CEP85,CEP85L,CGNL1,CIP2A,CNOT1,CNOT10,CNOT11,CNOT2,CNOT3,CNOT4,CNOT6L,CNTLN,CNTROB,COPA,CRK,CSPP1,CYLD,DCP1A,DCP1B,D…
GO:CC	spindle pole	GO:0000922	5.17433e-14	172	232	21	22090	ALMS1,CDK5RAP2,CEP128,CEP44,CEP85,CSPP1,GIT1,HAUS8,INPPL1,KNTC1,LATS1,LATS2,NEDD1,NIN,NUP62,ODF2,PLK1,POC1B,SPAG5,TTC28,TUBGCP2
GO:CC	intracellular organelle	GO:0043229	3.17707e-13	15969	232	216	22090	ABLIM1,ACTR5,AGO2,ALMS1,ANAPC1,ANKRD26,AP2S1,APC,ARHGAP32,ASCC3,ATXN2,CAMSAP3,CAPZA2,CC2D1A,CCAR2,CCDC14,CCDC15,CCDC18,CCDC22,CCDC88C,CCHCR1,CCNB2,CCP110,CCSER2,CDC23,CDK1,CDK16,CDK5RAP2,CENPE,CENPJ,CEP112,CEP128,CEP131,CEP135,CEP152,CEP164,CEP192,CEP295,CEP44,CEP55,CEP85,CEP85L,CGNL1,CNOT1,CNOT10,CNOT11,CNOT2,CNOT3,CNOT4,CNOT6L,CNTLN,CNTROB,COPA,CRK,CSPP1,CYLD,DCP1A,DCP1B,DDX20,DDX6,DIAPH3,DIP2A…
GO:CC	organelle	GO:0043226	6.72437e-11	16766	232	218	22090	ABLIM1,ACTR5,AGO2,ALMS1,ANAPC1,ANKRD26,AP2S1,APC,ARHGAP32,ASCC3,ATXN2,CAMSAP3,CAPZA2,CC2D1A,CCAR2,CCDC14,CCDC15,CCDC18,CCDC22,CCDC88C,CCHCR1,CCNB2,CCP110,CCSER2,CDC23,CDK1,CDK16,CDK5RAP2,CENPE,CENPJ,CEP112,CEP128,CEP131,CEP135,CEP152,CEP164,CEP192,CEP295,CEP44,CEP55,CEP85,CEP85L,CGNL1,CNOT1,CNOT10,CNOT11,CNOT2,CNOT3,CNOT4,CNOT6L,CNTLN,CNTROB,COPA,CRK,CSPP1,CYLD,DCP1A,DCP1B,DDX20,DDX6,DIAPH3,DIP2A…
GO:CC	centriolar satellite	GO:0034451	6.75626e-11	121	232	16	22090	CCDC14,CCDC18,CEP131,CSPP1,FAM184A,FLII,KIAA0753,LATS2,ODF2L,OFD1,PCNT,PIBF1,PLK1,SPAG5,TBC1D31,YTHDF2
GO:CC	CCR4-NOT complex	GO:0030014	6.04009e-10	16	232	8	22090	CNOT1,CNOT10,CNOT11,CNOT2,CNOT3,CNOT4,CNOT6L,PATL1
GO:CC	polymeric cytoskeletal fiber	GO:0099513	1.20674e-09	793	232	34	22090	APC,CAMSAP3,CDK1,CDK5RAP2,CENPE,CENPJ,CEP295,CSPP1,CYLD,DIAPH3,DNM2,DSP,FAM83H,HAUS4,HAUS8,INA,KIF14,KIF1C,KIF7,KNTC1,LZTS2,NCKAP5L,NIN,ODF2,PALLD,PCNT,PDLIM7,PLK1,RPGRIP1L,SIRT2,SPAG5,SYNM,TCHP,TUBGCP2
GO:CC	microtubule	GO:0005874	2.54312e-09	474	232	26	22090	APC,CAMSAP3,CDK1,CDK5RAP2,CENPE,CENPJ,CEP295,CSPP1,CYLD,DNM2,HAUS4,HAUS8,KIF14,KIF1C,KIF7,KNTC1,LZTS2,NCKAP5L,NIN,ODF2,PCNT,PLK1,RPGRIP1L,SIRT2,SPAG5,TUBGCP2
GO:CC	ciliary basal body	GO:0036064	1.472e-08	171	232	16	22090	CAMSAP3,CENPJ,CEP131,CYLD,DLG5,ENTR1,ERC1,KIF7,NEDD1,NEK4,ODF2L,OFD1,POC1B,RPGRIP1L,SPAG5,TBC1D31
GO:CC	midbody	GO:0030496	2.3761e-07	206	232	16	22090	CDK1,CENPE,CEP44,CEP55,CYLD,DNM2,ENTR1,KIF14,LATS1,LZTS2,NUP62,PKN2,PLK1,SIRT2,SPAG5,TTC28
GO:CC	procentriole replication complex	GO:0120099	2.80065e-07	6	232	5	22090	CENPJ,CEP152,CEP192,SASS6,STIL
GO:CC	supramolecular fiber	GO:0099512	3.59704e-07	1034	232	35	22090	APC,CAMSAP3,CDK1,CDK5RAP2,CENPE,CENPJ,CEP295,CSPP1,CYLD,DIAPH3,DNM2,DSP,FAM83H,HAUS4,HAUS8,INA,KIF14,KIF1C,KIF7,KNTC1,LZTS2,NCKAP5L,NIN,ODF2,PALLD,PCNT,PDLIM7,PLK1,RPGRIP1L,SIRT2,SPAG5,STUB1,SYNM,TCHP,TUBGCP2
GO:CC	mitotic spindle	GO:0072686	4.23743e-07	184	232	15	22090	CDK1,CDK5RAP2,CENPE,CEP295,GIT1,HAUS4,HAUS8,IQCB1,LSM14A,NCOR1,NIN,NUP62,PLK1,SIRT2,SPAG5
GO:CC	supramolecular polymer	GO:0099081	4.40203e-07	1042	232	35	22090	APC,CAMSAP3,CDK1,CDK5RAP2,CENPE,CENPJ,CEP295,CSPP1,CYLD,DIAPH3,DNM2,DSP,FAM83H,HAUS4,HAUS8,INA,KIF14,KIF1C,KIF7,KNTC1,LZTS2,NCKAP5L,NIN,ODF2,PALLD,PCNT,PDLIM7,PLK1,RPGRIP1L,SIRT2,SPAG5,STUB1,SYNM,TCHP,TUBGCP2
GO:CC	pericentriolar material	GO:0000242	7.38487e-07	22	232	7	22090	CDK5RAP2,CEP152,CEP192,CEP85,CEP85L,NEDD1,NIN
GO:CC	cilium	GO:0005929	0.000137106	747	232	25	22090	ALMS1,CAMSAP3,CCP110,CENPJ,CEP128,CEP131,CEP164,CYLD,DLG5,ENTR1,ERC1,IFT74,IQCB1,KIF7,NEDD1,NEK4,NIN,ODF2,ODF2L,OFD1,POC1B,RPGRIP1L,SCLT1,SPAG5,TBC1D31
GO:CC	nucleoplasm	GO:0005654	0.00018735	4221	232	76	22090	ACTR5,AGO2,ANAPC1,APC,ARHGAP32,ASCC3,CCAR2,CCDC22,CDC23,CDK1,CEP131,CEP152,CEP164,CNOT2,CNTLN,DDX20,DNAJC7,EIF3E,EIF3L,EIF4ENIF1,ESRRA,FIP1L1,FLII,FMR1,FUBP3,GEMIN4,INPPL1,IQCB1,IRAK1,KPNB1,LIMD1,LMO7,MAD2L2,NCOR1,NCOR2,NDC80,NEDD1,NELFCD,NIN,NUF2,NUP42,NUP62,NUP88,PATL1,PDLIM7,PIK3C2A,PKN2,PLEKHG1,PLK1,POC5,PPP1R13B,PPP2R5C,PSMC4,RBM22,RPGRIP1L,RTCB,SH3D19,SIPA1L3,SNRPB,SPAG5,STIL,STUB1,TBK1,TDR…
GO:CC	anchoring junction	GO:0070161	0.000407819	903	232	27	22090	APC,CAMSAP3,CCDC85C,CCDC88C,CGNL1,DLG5,DNM2,DNMBP,DSP,FLII,GIT1,LIMD1,LMO7,LPP,PAK4,PALLD,PDLIM7,PKN2,PXN,RPGRIP1L,SIPA1L3,SIRT2,SYNM,TCHP,TJP1,TRIP6,YWHAE
GO:CC	ciliary transition fiber	GO:0097539	0.000551314	9	232	4	22090	CEP164,NIN,ODF2,SCLT1
GO:CC	cell projection	GO:0042995	0.00060807	2329	232	49	22090	ABLIM1,AGO2,ALMS1,APC,ARHGAP32,CAMSAP3,CCP110,CDK16,CENPJ,CEP128,CEP131,CEP164,COPA,CYLD,DIP2A,DLG5,DNM2,ENTR1,EPS8,ERC1,FMR1,FUBP3,GIT1,IFT74,INPPL1,IQCB1,KIF1C,KIF7,KIZ,MINK1,NEDD1,NEK4,NIN,ODF2,ODF2L,OFD1,PALLD,PDLIM7,PKN2,POC1B,PXN,RPGRIP1L,SCLT1,SIPA1L1,SIRT2,SPAG5,SRCIN1,TBC1D31,TJP1
GO:CC	plasma membrane bounded cell projection	GO:0120025	0.00084959	2217	232	47	22090	ABLIM1,AGO2,ALMS1,APC,ARHGAP32,CAMSAP3,CCP110,CDK16,CENPJ,CEP128,CEP131,CEP164,COPA,CYLD,DIP2A,DLG5,DNM2,ENTR1,EPS8,ERC1,FMR1,FUBP3,GIT1,IFT74,INPPL1,IQCB1,KIF1C,KIF7,MINK1,NEDD1,NEK4,NIN,ODF2,ODF2L,OFD1,PALLD,PDLIM7,PKN2,POC1B,PXN,RPGRIP1L,SCLT1,SIPA1L1,SIRT2,SPAG5,SRCIN1,TBC1D31
GO:CC	cell-cell junction	GO:0005911	0.000977036	517	232	19	22090	APC,CAMSAP3,CCDC85C,CGNL1,DLG5,DNMBP,DSP,LIMD1,LMO7,PAK4,PDLIM7,PKN2,PXN,RPGRIP1L,SIPA1L3,SIRT2,SYNM,TCHP,TJP1
GO:CC	intracellular protein-containing complex	GO:0140535	0.00108169	951	232	27	22090	AGO2,ANAPC1,APC,CCAR2,CDC23,CEP128,CEP164,CNOT1,CNOT10,CNOT11,CNOT2,CNOT3,CNOT4,CNOT6L,EIF4E2,FMR1,LMO7,MAD2L2,NIN,ODF2,PATL1,PSMC4,RTCB,SCLT1,STIP1,STUB1,TELO2
GO:CC	cytoplasmic stress granule	GO:0010494	0.00171496	89	232	8	22090	ATXN2,DDX6,FMR1,KPNB1,LSM14A,RC3H1,YTHDF1,YTHDF2
GO:CC	cell junction	GO:0030054	0.00191431	2214	232	46	22090	AP2S1,APC,ARHGAP32,CAMSAP3,CCDC85C,CCDC88C,CDK16,CDK5RAP2,CEP112,CGNL1,CRK,DIP2A,DLG5,DNM2,DNMBP,DSP,EIF3E,EIF3L,EPS8,ERC1,FLII,FMR1,GIT1,INA,LIMD1,LMO7,LPP,MINK1,NCK2,PAK4,PALLD,PDLIM7,PKN2,PXN,RPGRIP1L,SIPA1L1,SIPA1L3,SIRT2,SRCIN1,STXBP4,SYNM,TCHP,TJP1,TP53BP2,TRIP6,YWHAE
GO:CC	adherens junction	GO:0005912	0.00196831	188	232	11	22090	APC,CAMSAP3,CCDC85C,DLG5,DSP,LIMD1,LMO7,PAK4,PDLIM7,SYNM,TJP1
GO:CC	CCR4-NOT core complex	GO:0030015	0.0085939	6	232	3	22090	CNOT1,CNOT2,CNOT3
GO:CC	chromosomal region	GO:0098687	0.00879064	399	232	15	22090	APC,CDK1,CENPE,FMR1,KNTC1,NDC80,NUF2,NUP107,PLK1,PPP2R5C,SIRT2,SPAG5,TELO2,TTK,UPF1
GO:CC	spindle microtubule	GO:0005876	0.0104396	83	232	7	22090	CDK1,CENPE,CEP295,HAUS4,HAUS8,KNTC1,PLK1
GO:CC	SMN-Sm protein complex	GO:0034719	0.0124287	18	232	4	22090	DDX20,FMR1,GEMIN4,SNRPB
GO:CC	mitotic spindle pole	GO:0097431	0.0178087	38	232	5	22090	CDK5RAP2,GIT1,NIN,PLK1,SPAG5
GO:CC	kinetochore	GO:0000776	0.027225	167	232	9	22090	APC,CENPE,KNTC1,NDC80,NUF2,NUP107,PLK1,SPAG5,TTK
GO:CC	nuclear pore	GO:0005643	0.0324794	99	232	7	22090	KPNB1,NUP107,NUP42,NUP54,NUP58,NUP62,NUP88
GO:CC	actin cytoskeleton	GO:0015629	0.033055	501	232	16	22090	ABLIM1,ARHGAP32,CAPZA2,CGNL1,CRK,DIAPH3,FLII,KNTC1,LPP,PALLD,PDLIM7,PXN,SIPA1L1,SIPA1L3,SRCIN1,TJP1
GO:CC	stress fiber	GO:0001725	0.036201	70	232	6	22090	ABLIM1,LPP,PALLD,PDLIM7,PXN,SIPA1L3
GO:CC	contractile actin filament bundle	GO:0097517	0.036201	70	232	6	22090	ABLIM1,LPP,PALLD,PDLIM7,PXN,SIPA1L3
GO:CC	chromosome, centromeric region	GO:0000775	0.0366084	258	232	11	22090	APC,CENPE,FMR1,KNTC1,NDC80,NUF2,NUP107,PLK1,PPP2R5C,SPAG5,TTK
GO:CC	condensed chromosome, centromeric region	GO:0000779	0.0443734	178	232	9	22090	APC,CENPE,KNTC1,NDC80,NUF2,NUP107,PLK1,SPAG5,TTK
GO:CC	centriolar subdistal appendage	GO:0120103	0.0499816	10	232	3	22090	CEP128,NIN,ODF2
KEGG	RNA degradation	KEGG:03018	5.47085e-09	79	93	12	8161	CNOT1,CNOT10,CNOT2,CNOT3,CNOT4,CNOT6L,DCP1A,DCP1B,DDX6,EDC3,PAN3,PATL1
KEGG	Cell cycle	KEGG:04110	0.000126911	157	93	11	8161	ANAPC1,CCNB2,CDC23,CDK1,MAD2L2,NDC80,PLK1,PPP2R5C,TP53,TTK,YWHAE
KEGG	Nucleocytoplasmic transport	KEGG:03013	0.000292015	108	93	9	8161	KPNB1,NUP107,NUP42,NUP54,NUP58,NUP62,NUP88,TNPO2,UPF1
KEGG	Oocyte meiosis	KEGG:04114	0.00891345	129	93	8	8161	ANAPC1,CCNB2,CDC23,CDK1,MAD2L2,PLK1,PPP2R5C,YWHAE
REAC	Anchoring of the basal body to the plasma membrane	REAC:R-HSA-5620912	4.48945e-18	97	136	21	10835	ALMS1,CCP110,CDK1,CDK5RAP2,CENPJ,CEP131,CEP135,CEP152,CEP164,CEP192,HAUS4,HAUS8,IQCB1,NEDD1,ODF2,OFD1,PCNT,PLK1,RPGRIP1L,SCLT1,YWHAE
REAC	M Phase	REAC:R-HSA-68886	1.63736e-17	408	136	35	10835	ALMS1,ANAPC1,CCNB2,CCP110,CDC23,CDK1,CDK5RAP2,CENPE,CENPJ,CEP131,CEP135,CEP152,CEP164,CEP192,HAUS4,HAUS8,KNTC1,KPNB1,NDC80,NEDD1,NUF2,NUP107,NUP42,NUP54,NUP62,NUP88,ODF2,OFD1,PCNT,PLK1,PPP2R5C,PSMC4,SIRT2,TUBGCP2,YWHAE
REAC	Mitotic Prometaphase	REAC:R-HSA-68877	6.61309e-17	200	136	26	10835	ALMS1,CCNB2,CCP110,CDK1,CDK5RAP2,CENPE,CENPJ,CEP131,CEP135,CEP152,CEP164,CEP192,HAUS4,HAUS8,KNTC1,NDC80,NEDD1,NUF2,NUP107,ODF2,OFD1,PCNT,PLK1,PPP2R5C,TUBGCP2,YWHAE
REAC	Recruitment of mitotic centrosome proteins and complexes	REAC:R-HSA-380270	6.72104e-17	81	136	19	10835	ALMS1,CCP110,CDK1,CDK5RAP2,CENPJ,CEP131,CEP135,CEP152,CEP164,CEP192,HAUS4,HAUS8,NEDD1,ODF2,OFD1,PCNT,PLK1,TUBGCP2,YWHAE
REAC	Centrosome maturation	REAC:R-HSA-380287	6.72104e-17	81	136	19	10835	ALMS1,CCP110,CDK1,CDK5RAP2,CENPJ,CEP131,CEP135,CEP152,CEP164,CEP192,HAUS4,HAUS8,NEDD1,ODF2,OFD1,PCNT,PLK1,TUBGCP2,YWHAE
REAC	Loss of Nlp from mitotic centrosomes	REAC:R-HSA-380259	7.83417e-17	69	136	18	10835	ALMS1,CCP110,CDK1,CDK5RAP2,CENPJ,CEP131,CEP135,CEP152,CEP164,CEP192,HAUS4,HAUS8,NEDD1,ODF2,OFD1,PCNT,PLK1,YWHAE
REAC	Loss of proteins required for interphase microtubule organization from the centrosome	REAC:R-HSA-380284	7.83417e-17	69	136	18	10835	ALMS1,CCP110,CDK1,CDK5RAP2,CENPJ,CEP131,CEP135,CEP152,CEP164,CEP192,HAUS4,HAUS8,NEDD1,ODF2,OFD1,PCNT,PLK1,YWHAE
REAC	AURKA Activation by TPX2	REAC:R-HSA-8854518	1.82572e-16	72	136	18	10835	ALMS1,CCP110,CDK1,CDK5RAP2,CENPJ,CEP131,CEP135,CEP152,CEP164,CEP192,HAUS4,HAUS8,NEDD1,ODF2,OFD1,PCNT,PLK1,YWHAE
REAC	Regulation of PLK1 Activity at G2/M Transition	REAC:R-HSA-2565942	2.30119e-16	86	136	19	10835	ALMS1,CCNB2,CCP110,CDK1,CDK5RAP2,CENPJ,CEP131,CEP135,CEP152,CEP164,CEP192,HAUS4,HAUS8,NEDD1,ODF2,OFD1,PCNT,PLK1,YWHAE
REAC	Recruitment of NuMA to mitotic centrosomes	REAC:R-HSA-380320	1.72872e-15	95	136	19	10835	ALMS1,CCP110,CDK1,CDK5RAP2,CENPJ,CEP131,CEP135,CEP152,CEP164,CEP192,HAUS4,HAUS8,NEDD1,ODF2,OFD1,PCNT,PLK1,TUBGCP2,YWHAE
REAC	Cell Cycle, Mitotic	REAC:R-HSA-69278	2.9176e-14	549	136	36	10835	ALMS1,ANAPC1,CCNB2,CCP110,CDC23,CDK1,CDK5RAP2,CENPE,CENPJ,CEP131,CEP135,CEP152,CEP164,CEP192,HAUS4,HAUS8,KNTC1,KPNB1,NDC80,NEDD1,NUF2,NUP107,NUP42,NUP54,NUP62,NUP88,ODF2,OFD1,PCNT,PLK1,PPP2R5C,PSMC4,SIRT2,TP53,TUBGCP2,YWHAE
REAC	G2/M Transition	REAC:R-HSA-69275	1.24121e-12	196	136	22	10835	ALMS1,CCNB2,CCP110,CDK1,CDK5RAP2,CENPJ,CEP131,CEP135,CEP152,CEP164,CEP192,HAUS4,HAUS8,NEDD1,ODF2,OFD1,PCNT,PLK1,PSMC4,TP53,TUBGCP2,YWHAE
REAC	Mitotic G2-G2/M phases	REAC:R-HSA-453274	1.53999e-12	198	136	22	10835	ALMS1,CCNB2,CCP110,CDK1,CDK5RAP2,CENPJ,CEP131,CEP135,CEP152,CEP164,CEP192,HAUS4,HAUS8,NEDD1,ODF2,OFD1,PCNT,PLK1,PSMC4,TP53,TUBGCP2,YWHAE
REAC	Cilium Assembly	REAC:R-HSA-5617833	2.35292e-12	202	136	22	10835	ALMS1,CCP110,CDK1,CDK5RAP2,CENPJ,CEP131,CEP135,CEP152,CEP164,CEP192,HAUS4,HAUS8,IFT74,IQCB1,NEDD1,ODF2,OFD1,PCNT,PLK1,RPGRIP1L,SCLT1,YWHAE
REAC	Cell Cycle	REAC:R-HSA-1640170	2.24143e-11	679	136	36	10835	ALMS1,ANAPC1,CCNB2,CCP110,CDC23,CDK1,CDK5RAP2,CENPE,CENPJ,CEP131,CEP135,CEP152,CEP164,CEP192,HAUS4,HAUS8,KNTC1,KPNB1,NDC80,NEDD1,NUF2,NUP107,NUP42,NUP54,NUP62,NUP88,ODF2,OFD1,PCNT,PLK1,PPP2R5C,PSMC4,SIRT2,TP53,TUBGCP2,YWHAE
REAC	Deadenylation-dependent mRNA decay	REAC:R-HSA-429914	5.2922e-11	56	136	13	10835	CNOT1,CNOT10,CNOT11,CNOT2,CNOT3,CNOT4,CNOT6L,DCP1A,DCP1B,DDX6,EDC3,PAN3,PATL1
REAC	Organelle biogenesis and maintenance	REAC:R-HSA-1852241	8.02392e-11	294	136	24	10835	ALMS1,CCP110,CDK1,CDK5RAP2,CENPJ,CEP131,CEP135,CEP152,CEP164,CEP192,ESRRA,HAUS4,HAUS8,IFT74,IQCB1,NCOR1,NEDD1,ODF2,OFD1,PCNT,PLK1,RPGRIP1L,SCLT1,YWHAE
REAC	TP53 regulates transcription of additional cell cycle genes whose exact role in the p53 pathway remain uncertain	REAC:R-HSA-6804115	6.33171e-10	21	136	9	10835	CENPJ,CNOT1,CNOT10,CNOT11,CNOT2,CNOT3,CNOT4,CNOT6L,TP53
REAC	TP53 Regulates Transcription of Cell Cycle Genes	REAC:R-HSA-6791312	1.55783e-07	49	136	10	10835	CDK1,CENPJ,CNOT1,CNOT10,CNOT11,CNOT2,CNOT3,CNOT4,CNOT6L,TP53
REAC	Deadenylation of mRNA	REAC:R-HSA-429947	1.87058e-07	25	136	8	10835	CNOT1,CNOT10,CNOT11,CNOT2,CNOT3,CNOT4,CNOT6L,PAN3
REAC	Mitotic Anaphase	REAC:R-HSA-68882	1.00708e-05	228	136	16	10835	ANAPC1,CCNB2,CDC23,CDK1,CENPE,KNTC1,KPNB1,NDC80,NUF2,NUP107,NUP54,NUP62,PLK1,PPP2R5C,PSMC4,SIRT2
REAC	Mitotic Metaphase and Anaphase	REAC:R-HSA-2555396	1.07132e-05	229	136	16	10835	ANAPC1,CCNB2,CDC23,CDK1,CENPE,KNTC1,KPNB1,NDC80,NUF2,NUP107,NUP54,NUP62,PLK1,PPP2R5C,PSMC4,SIRT2
REAC	Metabolism of RNA	REAC:R-HSA-8953854	1.40488e-05	701	136	28	10835	CNOT1,CNOT10,CNOT11,CNOT2,CNOT3,CNOT4,CNOT6L,DCP1A,DCP1B,DDX20,DDX6,EDC3,FIP1L1,GEMIN4,NUP107,NUP42,NUP54,NUP62,NUP88,PAN3,PATL1,PSMC4,RBM22,RTCB,SMG7,SNRPB,UPF1,WDR33
REAC	Nuclear Envelope Breakdown	REAC:R-HSA-2980766	4.31215e-05	47	136	8	10835	CCNB2,CDK1,NUP107,NUP42,NUP54,NUP62,NUP88,PLK1
REAC	Transcriptional Regulation by TP53	REAC:R-HSA-3700989	4.32959e-05	359	136	19	10835	AGO2,CDK1,CENPJ,CNOT1,CNOT10,CNOT11,CNOT2,CNOT3,CNOT4,CNOT6L,NELFCD,PPP1R13B,PPP2R5C,TNRC6A,TNRC6B,TNRC6C,TP53,TP53BP2,YWHAE
REAC	Nuclear Pore Complex (NPC) Disassembly	REAC:R-HSA-3301854	5.65305e-05	33	136	7	10835	CCNB2,CDK1,NUP107,NUP42,NUP54,NUP62,NUP88
REAC	snRNP Assembly	REAC:R-HSA-191859	8.37142e-05	51	136	8	10835	DDX20,GEMIN4,NUP107,NUP42,NUP54,NUP62,NUP88,SNRPB
REAC	Metabolism of non-coding RNA	REAC:R-HSA-194441	8.37142e-05	51	136	8	10835	DDX20,GEMIN4,NUP107,NUP42,NUP54,NUP62,NUP88,SNRPB
REAC	Transport of Mature mRNA Derived from an Intronless Transcript	REAC:R-HSA-159231	0.000158496	38	136	7	10835	FIP1L1,NUP107,NUP42,NUP54,NUP62,NUP88,WDR33
REAC	Transport of Mature mRNAs Derived from Intronless Transcripts	REAC:R-HSA-159234	0.000191159	39	136	7	10835	FIP1L1,NUP107,NUP42,NUP54,NUP62,NUP88,WDR33
REAC	mRNA decay by 5' to 3' exoribonuclease	REAC:R-HSA-430039	0.00032467	15	136	5	10835	DCP1A,DCP1B,DDX6,EDC3,PATL1
REAC	Post-transcriptional silencing by small RNAs	REAC:R-HSA-426496	0.000333615	7	136	4	10835	AGO2,TNRC6A,TNRC6B,TNRC6C
REAC	Transport of Ribonucleoproteins into the Host Nucleus	REAC:R-HSA-168271	0.000542054	29	136	6	10835	KPNB1,NUP107,NUP42,NUP54,NUP62,NUP88
REAC	Competing endogenous RNAs (ceRNAs) regulate PTEN translation	REAC:R-HSA-8948700	0.000660731	8	136	4	10835	AGO2,TNRC6A,TNRC6B,TNRC6C
REAC	Regulation of MECP2 expression and activity	REAC:R-HSA-9022692	0.000670618	30	136	6	10835	AGO2,NCOR1,NCOR2,TNRC6A,TNRC6B,TNRC6C
REAC	Regulation of HSF1-mediated heat shock response	REAC:R-HSA-3371453	0.000724485	67	136	8	10835	CCAR2,DNAJC7,NUP107,NUP42,NUP54,NUP62,NUP88,YWHAE
REAC	Nuclear import of Rev protein	REAC:R-HSA-180746	0.000823039	31	136	6	10835	KPNB1,NUP107,NUP42,NUP54,NUP62,NUP88
REAC	Regulation of NPAS4 mRNA translation	REAC:R-HSA-9768778	0.00117774	9	136	4	10835	AGO2,TNRC6A,TNRC6B,TNRC6C
REAC	Regulation of PTEN mRNA translation	REAC:R-HSA-8943723	0.00117774	9	136	4	10835	AGO2,TNRC6A,TNRC6B,TNRC6C
REAC	Interactions of Rev with host cellular proteins	REAC:R-HSA-177243	0.00145761	34	136	6	10835	KPNB1,NUP107,NUP42,NUP54,NUP62,NUP88
REAC	NR1H3 & NR1H2 regulate gene expression linked to cholesterol transport and efflux	REAC:R-HSA-9029569	0.00206798	36	136	6	10835	AGO2,NCOR1,NCOR2,TNRC6A,TNRC6B,TNRC6C
REAC	SARS-CoV-2-host interactions	REAC:R-HSA-9705683	0.0027276	197	136	12	10835	DDX20,GEMIN4,IRAK1,NUP107,NUP42,NUP54,NUP62,NUP88,SNRPB,TBK1,TJP1,YWHAE
REAC	NS1 Mediated Effects on Host Pathways	REAC:R-HSA-168276	0.00287128	38	136	6	10835	KPNB1,NUP107,NUP42,NUP54,NUP62,NUP88
REAC	Transcriptional Regulation by VENTX	REAC:R-HSA-8853884	0.00335858	39	136	6	10835	ANAPC1,CDC23,TNRC6A,TNRC6B,TNRC6C,TP53
REAC	Transcriptional Regulation by MECP2	REAC:R-HSA-8986944	0.00344103	59	136	7	10835	AGO2,IRAK1,NCOR1,NCOR2,TNRC6A,TNRC6B,TNRC6C
REAC	Mitotic Spindle Checkpoint	REAC:R-HSA-69618	0.00361487	109	136	9	10835	ANAPC1,CDC23,CENPE,KNTC1,NDC80,NUF2,NUP107,PLK1,PPP2R5C
REAC	Cellular response to heat stress	REAC:R-HSA-3371556	0.00525898	87	136	8	10835	CCAR2,DNAJC7,NUP107,NUP42,NUP54,NUP62,NUP88,YWHAE
REAC	Cell Cycle Checkpoints	REAC:R-HSA-69620	0.00638644	289	136	14	10835	ANAPC1,CCNB2,CDC23,CDK1,CENPE,KNTC1,NDC80,NUF2,NUP107,PLK1,PPP2R5C,PSMC4,TP53,YWHAE
REAC	Regulation of NPAS4 gene expression	REAC:R-HSA-9768759	0.00642689	13	136	4	10835	AGO2,TNRC6A,TNRC6B,TNRC6C
REAC	NR1H2 and NR1H3-mediated signaling	REAC:R-HSA-9024446	0.00788261	45	136	6	10835	AGO2,NCOR1,NCOR2,TNRC6A,TNRC6B,TNRC6C
REAC	Signaling by Rho GTPases	REAC:R-HSA-194315	0.00789843	702	136	23	10835	ANKRD26,ARHGAP32,CCP110,CENPE,DIAPH3,DLG5,DNMBP,DSP,GARRE1,GIT1,KIF14,KNTC1,NCK2,NDC80,NUF2,NUP107,PAK4,PKN2,PLEKHG1,PLK1,PPP2R5C,STIP1,YWHAE
REAC	Regulation of Glucokinase by Glucokinase Regulatory Protein	REAC:R-HSA-170822	0.00931867	28	136	5	10835	NUP107,NUP42,NUP54,NUP62,NUP88
REAC	Defective TPR may confer susceptibility towards thyroid papillary carcinoma (TPC)	REAC:R-HSA-5619107	0.00931867	28	136	5	10835	NUP107,NUP42,NUP54,NUP62,NUP88
REAC	Resolution of Sister Chromatid Cohesion	REAC:R-HSA-2500257	0.00962246	123	136	9	10835	CCNB2,CDK1,CENPE,KNTC1,NDC80,NUF2,NUP107,PLK1,PPP2R5C
REAC	ISG15 antiviral mechanism	REAC:R-HSA-1169408	0.0107819	70	136	7	10835	EIF4E2,KPNB1,NUP107,NUP42,NUP54,NUP62,NUP88
REAC	Nuclear Envelope (NE) Reassembly	REAC:R-HSA-2995410	0.0107819	70	136	7	10835	CCNB2,CDK1,KPNB1,NUP107,NUP54,NUP62,SIRT2
REAC	Signaling by Rho GTPases, Miro GTPases and RHOBTB3	REAC:R-HSA-9716542	0.0110538	717	136	23	10835	ANKRD26,ARHGAP32,CCP110,CENPE,DIAPH3,DLG5,DNMBP,DSP,GARRE1,GIT1,KIF14,KNTC1,NCK2,NDC80,NUF2,NUP107,PAK4,PKN2,PLEKHG1,PLK1,PPP2R5C,STIP1,YWHAE
REAC	NEP/NS2 Interacts with the Cellular Export Machinery	REAC:R-HSA-168333	0.0111471	29	136	5	10835	NUP107,NUP42,NUP54,NUP62,NUP88
REAC	Export of Viral Ribonucleoproteins from Nucleus	REAC:R-HSA-168274	0.0132424	30	136	5	10835	NUP107,NUP42,NUP54,NUP62,NUP88
REAC	Vpr-mediated nuclear import of PICs	REAC:R-HSA-180910	0.0156308	31	136	5	10835	NUP107,NUP42,NUP54,NUP62,NUP88
REAC	Transport of the SLBP independent Mature mRNA	REAC:R-HSA-159227	0.0156308	31	136	5	10835	NUP107,NUP42,NUP54,NUP62,NUP88
REAC	Initiation of Nuclear Envelope (NE) Reformation	REAC:R-HSA-2995383	0.0158871	16	136	4	10835	CCNB2,CDK1,KPNB1,SIRT2
REAC	Transport of the SLBP Dependant Mature mRNA	REAC:R-HSA-159230	0.0183397	32	136	5	10835	NUP107,NUP42,NUP54,NUP62,NUP88
REAC	SUMOylation of SUMOylation proteins	REAC:R-HSA-4085377	0.0183397	32	136	5	10835	NUP107,NUP42,NUP54,NUP62,NUP88
REAC	Rev-mediated nuclear export of HIV RNA	REAC:R-HSA-165054	0.0183397	32	136	5	10835	NUP107,NUP42,NUP54,NUP62,NUP88
REAC	Gene Silencing by RNA	REAC:R-HSA-211000	0.0201325	135	136	9	10835	AGO2,NUP107,NUP42,NUP54,NUP62,NUP88,TNRC6A,TNRC6B,TNRC6C
REAC	Regulation of RUNX1 Expression and Activity	REAC:R-HSA-8934593	0.0205737	17	136	4	10835	AGO2,TNRC6A,TNRC6B,TNRC6C
REAC	Antiviral mechanism by IFN-stimulated genes	REAC:R-HSA-1169410	0.0218627	78	136	7	10835	EIF4E2,KPNB1,NUP107,NUP42,NUP54,NUP62,NUP88
REAC	Programmed Cell Death	REAC:R-HSA-5357801	0.0247709	208	136	11	10835	APC,DSP,KPNB1,MAGED1,PPP1R13B,PSMC4,STUB1,TJP1,TP53,TP53BP2,YWHAE
REAC	Interactions of Vpr with host cellular proteins	REAC:R-HSA-176033	0.0248361	34	136	5	10835	NUP107,NUP42,NUP54,NUP62,NUP88
REAC	Gene expression (Transcription)	REAC:R-HSA-74160	0.025094	1493	136	36	10835	AGO2,ANAPC1,CDC23,CDK1,CENPJ,CNOT1,CNOT10,CNOT11,CNOT2,CNOT3,CNOT4,CNOT6L,ESRRA,FIP1L1,IRAK1,NCOR1,NCOR2,NELFCD,NUP107,NUP42,NUP54,NUP62,NUP88,PPP1R13B,PPP2R5C,PSMC4,SNRPB,STUB1,TJP1,TNRC6A,TNRC6B,TNRC6C,TP53,TP53BP2,WDR33,YWHAE
REAC	tRNA processing in the nucleus	REAC:R-HSA-6784531	0.0253156	55	136	6	10835	NUP107,NUP42,NUP54,NUP62,NUP88,RTCB
REAC	Transport of Mature Transcript to Cytoplasm	REAC:R-HSA-72202	0.0257471	80	136	7	10835	FIP1L1,NUP107,NUP42,NUP54,NUP62,NUP88,WDR33
REAC	Activation of NIMA Kinases NEK9, NEK6, NEK7	REAC:R-HSA-2980767	0.0269653	7	136	3	10835	CCNB2,CDK1,PLK1
REAC	SUMOylation of ubiquitinylation proteins	REAC:R-HSA-3232142	0.0286852	35	136	5	10835	NUP107,NUP42,NUP54,NUP62,NUP88
REAC	Apoptosis	REAC:R-HSA-109581	0.0297966	176	136	10	10835	APC,DSP,KPNB1,MAGED1,PPP1R13B,PSMC4,TJP1,TP53,TP53BP2,YWHAE
REAC	Signaling by Hippo	REAC:R-HSA-2028269	0.0328585	19	136	4	10835	LATS1,LATS2,TJP1,YWHAE
REAC	RHOV GTPase cycle	REAC:R-HSA-9013424	0.0377495	37	136	5	10835	CCP110,DLG5,GIT1,NCK2,PAK4
REAC	Phosphorylation of the APC/C	REAC:R-HSA-176412	0.0406748	20	136	4	10835	ANAPC1,CDC23,CDK1,PLK1
WP	Genes related to primary cilium development (based on CRISPR)	WP:WP4536	0.00017458	102	116	10	8625	CEP192,CEP295,CEP44,IFT74,KIAA0753,OFD1,PIBF1,RPGRIP1L,SASS6,SCLT1
WP	Ciliopathies	WP:WP4803	0.00103149	183	116	12	8625	ALMS1,CEP164,CSPP1,IQCB1,KIAA0753,KIF7,KIZ,OFD1,PIBF1,POC1B,RPGRIP1L,SCLT1
WP	Joubert syndrome	WP:WP4656	0.00130647	76	116	8	8625	CCP110,CEP164,CSPP1,NIN,OFD1,PCNT,PIBF1,RPGRIP1L
WP	Prader-Willi and Angelman syndrome	WP:WP3998	0.00257703	109	116	9	8625	FMR1,NUP107,NUP42,NUP54,NUP58,NUP62,NUP88,TP53,TUBGCP2
WP	Cell cycle	WP:WP179	0.00558705	120	116	9	8625	ANAPC1,CCNB2,CDC23,CDK1,MAD2L2,PLK1,TP53,TTK,YWHAE
TF	Factor: E2F-4; motif: SNGGGCGGGAANN; match class: 1	TF:M09894_1	7.15424e-09	14291	244	219	20011	ACTR5,AGO2,ALMS1,ANAPC1,ANKHD1,ANKRD26,AP2S1,APC,ASCC3,ATXN2,C1ORF198,CAMSAP3,CAPZA2,CC2D1A,CCAR2,CCDC138,CCDC14,CCDC15,CCDC18,CCDC22,CCDC85C,CCDC88C,CCHCR1,CCP110,CCSER2,CDC23,CDK1,CDK16,CDK5RAP2,CENPE,CENPJ,CEP112,CEP131,CEP135,CEP152,CEP164,CEP192,CEP295,CEP44,CEP55,CEP85,CEP85L,CGNL1,CIP2A,CNOT1,CNOT10,CNOT11,CNOT2,CNOT3,CNOT4,CNOT6L,CNTLN,CNTROB,COPA,CRK,CYLD,DCP1B,DDX20,DDX6,DIAPH3,DIP2A,DL…
TF	Factor: c-ets-1; motif: ACCGGAWGTN	TF:M02063	7.86147e-09	7742	244	148	20011	ACTR5,ALMS1,ANAPC1,ANKHD1,AP2S1,ATXN2,CC2D1A,CCAR2,CCDC14,CCDC18,CCDC22,CCDC88C,CCNB2,CCP110,CCSER2,CDC23,CEP112,CEP128,CEP131,CEP135,CEP164,CEP295,CEP44,CEP55,CIP2A,CNOT10,CNOT11,CNOT2,CNOT3,CNTROB,COPA,CRK,CSPP1,DCP1A,DCP1B,DDX20,DIAPH3,DNAJC7,DNM2,DZIP3,EDC3,EIF3L,EIF4E2,EIF4ENIF1,ENTR1,EPS8,ERC1,FAM193A,FAM83H,FIP1L1,FMR1,FUBP3,GARRE1,GEMIN4,GSE1,HAUS8,INA,IRAK1,KIAA0753,KIAA1671,KIF14,KIF7,K…
TF	Factor: E2F-7; motif: GRGGCGGGAANNN; match class: 1	TF:M09896_1	2.14208e-07	4642	244	102	20011	AGO2,ALMS1,ANKHD1,ASCC3,ATXN2,CCDC138,CCDC15,CCHCR1,CDC23,CEP131,CEP192,CEP295,CEP44,CEP55,CEP85,CEP85L,CGNL1,CNOT1,CNOT10,CNOT2,CNOT3,CNOT6L,CNTLN,CYLD,DIAPH3,DIP2A,DLG5,DNAJC7,DSP,ERC1,ESRRA,FAM193A,FIP1L1,FMR1,FUBP3,GARRE1,GIT1,GPBP1,HAUS8,HELZ,IQCB1,IRAK1,KANK2,KIF1C,KIZ,KPNB1,LATS1,LIMD1,LMO7,LRRCC1,LSM14B,MAD2L2,MARF1,MIA3,N4BP2,NCKAP5L,NEDD1,NEK4,NELFCD,NIN,NUP54,NUP58,NUP62,NYNRIN,PAK4,PA…
TF	Factor: GABP-alpha; motif: CTTCCK	TF:M01660	1.35006e-06	11290	244	184	20011	ALMS1,ANAPC1,ANKHD1,AP2S1,ASCC3,ATXN2,CAPZA2,CC2D1A,CCAR2,CCDC14,CCDC18,CCDC88C,CCHCR1,CCNB2,CCP110,CCSER2,CDC23,CENPJ,CEP112,CEP131,CEP135,CEP152,CEP164,CEP192,CEP295,CEP44,CEP55,CEP85,CIP2A,CNOT1,CNOT10,CNOT11,CNOT2,CNOT3,CNOT4,CNOT6L,CNTROB,COPA,CSPP1,DCP1A,DCP1B,DDX20,DIAPH3,DIP2A,DNAJC7,DNM2,DNMBP,DSP,DZIP3,EDC3,EIF3E,EIF3L,EIF4E2,EIF4ENIF1,ENTR1,EPS8,ERC1,ESRRA,FAM193A,FAM83H,FIP1L1,FLII,FM…
TF	Factor: Elk-1; motif: NNCCGGAAGTN; match class: 1	TF:M11435_1	1.50168e-06	5857	244	117	20011	ALMS1,ANAPC1,ANKHD1,ATXN2,CCAR2,CCDC14,CCDC18,CCDC22,CCNB2,CCP110,CCSER2,CENPJ,CEP112,CEP131,CEP135,CEP164,CEP192,CEP295,CIP2A,CNOT10,CNOT2,CNOT3,CNTROB,COPA,CSPP1,DCP1A,DCP1B,DIAPH3,DIP2A,DNAJC7,DNMBP,DSP,DZIP3,EDC3,EIF3L,EIF4E2,ENTR1,EPS8,ERC1,FAM193A,FAM83H,FARSA,FMR1,FUBP3,GARRE1,GEMIN4,GPBP1L1,GSE1,HAUS8,INA,IRAK1,KIAA0753,KIAA1671,KIF14,KIF1C,KIF7,KIZ,LMO7,LPP,LRRCC1,LSM14B,LZTS2,MAGED1,MAR…
TF	Factor: Elk-1; motif: NNCCGGAAGTN	TF:M11435	3.28542e-06	11937	244	190	20011	ALMS1,ANAPC1,ANKHD1,AP2S1,ASCC3,ATXN2,CC2D1A,CCAR2,CCDC14,CCDC18,CCDC22,CCDC88C,CCHCR1,CCNB2,CCP110,CCSER2,CDC23,CENPJ,CEP112,CEP131,CEP135,CEP152,CEP164,CEP192,CEP295,CEP44,CEP55,CEP85,CIP2A,CNOT1,CNOT10,CNOT11,CNOT2,CNOT3,CNOT4,CNOT6L,CNTROB,COPA,CRK,CSPP1,DCP1A,DCP1B,DDX20,DIAPH3,DIP2A,DNAJC7,DNM2,DNMBP,DSP,DZIP3,EDC3,EIF3E,EIF3L,EIF4E2,EIF4ENIF1,ENTR1,EPS8,ERC1,ESRRA,FAM193A,FAM83H,FARSA,FIP1…
TF	Factor: ETF; motif: CCCCGCCCCYN; match class: 1	TF:M07039_1	4.4411e-06	13933	244	210	20011	ACTR5,AGO2,ALMS1,ANAPC1,ANKHD1,ANKRD26,AP2S1,APC,ARHGAP32,ASCC3,ATXN2,C1ORF198,CAMSAP3,CAPZA2,CC2D1A,CCAR2,CCDC138,CCDC14,CCDC15,CCDC18,CCDC22,CCDC85C,CCDC88C,CCHCR1,CCSER2,CDC23,CDK1,CDK16,CDK5RAP2,CEP112,CEP131,CEP135,CEP152,CEP164,CEP192,CEP295,CEP44,CEP55,CEP85,CEP85L,CGNL1,CIP2A,CNOT1,CNOT10,CNOT11,CNOT2,CNOT3,CNOT4,CNOT6L,CNTLN,CNTROB,CRK,CYLD,DCP1A,DCP1B,DDX20,DDX6,DIAPH3,DIP2A,DLG5,DNAJC7…
TF	Factor: c-Ets-1; motif: NNNRCCGGAWRYNNNN	TF:M01078	4.70737e-06	7704	244	140	20011	ALMS1,ANAPC1,ANKHD1,AP2S1,ATXN2,CC2D1A,CCAR2,CCDC14,CCDC18,CCDC22,CCNB2,CCP110,CCSER2,CDC23,CEP112,CEP131,CEP135,CEP164,CEP295,CEP44,CEP55,CIP2A,CNOT10,CNOT11,CNOT2,CNOT3,CNTROB,COPA,CSPP1,DCP1A,DCP1B,DDX20,DIAPH3,DIP2A,DNAJC7,DNM2,DZIP3,EDC3,EIF3L,EIF4E2,EIF4ENIF1,ENTR1,EPS8,ERC1,ESRRA,FAM193A,FAM83H,FMR1,FUBP3,GARRE1,GEMIN4,GSE1,HAUS8,INA,IRAK1,KIAA0753,KIAA1671,KIF14,KIF1C,KIF7,KIZ,KNTC1,LATS1…
TF	Factor: PEA3; motif: NACCGGAAGTN	TF:M11425	4.98619e-06	7553	244	138	20011	ACTR5,ALMS1,ANAPC1,ANKHD1,AP2S1,ATXN2,CC2D1A,CCAR2,CCDC14,CCDC18,CCDC22,CCDC88C,CCNB2,CCP110,CCSER2,CEP112,CEP128,CEP131,CEP135,CEP164,CEP295,CEP44,CEP55,CIP2A,CNOT10,CNOT11,CNOT2,CNOT3,CNTROB,COPA,CSPP1,DCP1A,DCP1B,DIAPH3,DNAJC7,DZIP3,EDC3,EIF3L,EIF4E2,ENTR1,EPS8,ERC1,ESRRA,FAM193A,FAM83H,FIP1L1,FMR1,FUBP3,GARRE1,GEMIN4,GSE1,HAUS8,INPPL1,IQCB1,IRAK1,KIAA0753,KIAA1671,KIF14,KIF1C,KIF7,KNTC1,KPNB1…
TF	Factor: EHF; motif: CSCGGAARTN	TF:M02052	5.05774e-06	10272	244	171	20011	ACTR5,ALMS1,ANAPC1,ANKHD1,AP2S1,APC,ATXN2,CC2D1A,CCAR2,CCDC14,CCDC18,CCDC88C,CCHCR1,CCNB2,CCP110,CCSER2,CENPJ,CEP112,CEP131,CEP135,CEP152,CEP164,CEP192,CEP295,CEP44,CEP55,CIP2A,CNOT10,CNOT11,CNOT2,CNOT3,CNOT4,CNOT6L,CNTROB,COPA,CRK,CSPP1,DCP1A,DCP1B,DIAPH3,DNAJC7,DNM2,DNMBP,DSP,DZIP3,EDC3,EIF3E,EIF3L,EIF4E2,ENTR1,EPS8,ERC1,ESRRA,FAM193A,FAM83H,FARSA,FIP1L1,FLII,FMR1,FUBP3,GARRE1,GCC1,GEMIN4,GPBP1…
TF	Factor: PEA3; motif: RCCGGAAGYN	TF:M02066	6.60832e-06	7193	244	133	20011	ALMS1,ANAPC1,ANKHD1,AP2S1,ATXN2,CC2D1A,CCAR2,CCDC14,CCDC18,CCNB2,CCP110,CCSER2,CEP112,CEP131,CEP135,CEP164,CEP295,CEP44,CEP55,CIP2A,CNOT10,CNOT11,CNOT2,CNOT3,CNTROB,COPA,CRK,CSPP1,DCP1A,DCP1B,DIAPH3,DNAJC7,DZIP3,EDC3,EIF3L,EIF4E2,ENTR1,EPS8,FAM193A,FAM83H,FARSA,FMR1,FUBP3,GARRE1,GEMIN4,GSE1,HAUS8,INA,IRAK1,KIAA0753,KIAA1671,KIF14,KIF7,KNTC1,LATS2,LMO7,LPP,LRRCC1,LSM14B,LZTS2,MAD2L2,MAGED1,MARF1,M…
TF	Factor: GABP-alpha; motif: CACTTCCGG	TF:M04698	7.52039e-06	3265	244	77	20011	ANKHD1,AP2S1,ATXN2,CC2D1A,CCAR2,CCDC18,CCNB2,CCP110,CEP112,CEP131,CEP164,CEP295,CEP44,CIP2A,CNOT10,CNOT11,CNOT2,CNOT3,CNTROB,COPA,CSPP1,DCP1A,DNAJC7,DZIP3,EDC3,EIF3L,EIF4E2,ENTR1,ERC1,FAM83H,FMR1,FUBP3,GARRE1,INA,IRAK1,KIAA1671,KIF14,KIF7,LIMD1,LPP,LRRCC1,LZTS2,MAGED1,MARF1,MINK1,NEDD1,NELFCD,NUF2,NUP54,NUP58,ODF2,ODF2L,OFD1,PATL1,PIBF1,PIK3C2A,PSMC4,RAPGEF6,RAVER1,RBM22,RNF214,SCLT1,SEC16A,SIPA1…
TF	Factor: ETV5; motif: NNACTTCCGNN	TF:M12557	7.58173e-06	4516	244	96	20011	ANKHD1,AP2S1,ATXN2,CC2D1A,CCAR2,CCDC18,CCNB2,CCP110,CEP112,CEP128,CEP131,CEP164,CEP295,CEP44,CIP2A,CNOT10,CNOT11,CNOT2,CNOT3,CNTROB,COPA,CSPP1,DCP1A,DNAJC7,DZIP3,EDC3,EIF3E,EIF3L,EIF4E2,ENTR1,EPS8,ERC1,ESRRA,FAM83H,FLII,FMR1,FUBP3,GARRE1,INA,INPPL1,IRAK1,KIAA1671,KIF14,KIF7,LIMD1,LPP,LRRCC1,LZTS2,MAGED1,MARF1,MINK1,NEDD1,NELFCD,NUDT19,NUF2,NUP42,NUP54,NUP58,ODF2,ODF2L,OFD1,PATL1,PIBF1,PIK3C2A,PLE…
TF	Factor: ETF; motif: GVGGMGG	TF:M00695	8.92215e-06	10683	244	175	20011	AGO2,ALMS1,ANAPC1,ANKHD1,ANKRD26,ASCC3,ATXN2,C1ORF198,CAMSAP3,CAPZA2,CC2D1A,CCAR2,CCDC138,CCDC18,CCDC85C,CCDC88C,CCHCR1,CCP110,CCSER2,CDK1,CDK5RAP2,CENPJ,CEP112,CEP131,CEP135,CEP164,CEP44,CEP55,CEP85L,CGNL1,CNOT1,CNOT10,CNOT11,CNOT2,CNOT3,CNOT4,CNOT6L,COPA,CRK,CYLD,DCP1A,DCP1B,DDX6,DIAPH3,DIP2A,DLG5,DNM2,DNMBP,DSP,EDC3,EIF4E2,EIF4ENIF1,ENTR1,EPS8,ERC1,ESRRA,FAM184A,FAM193A,FAM83H,FIP1L1,FLII,FMR1…
TF	Factor: E2F4; motif: YCCCGCCNCNNSSNNSNN; match class: 1	TF:M12599_1	9.77762e-06	16020	244	228	20011	ACTR5,AGO2,ALMS1,ANAPC1,ANKHD1,ANKRD26,AP2S1,APC,ASCC3,ATXN2,C1ORF198,CAMSAP3,CAPZA2,CC2D1A,CCAR2,CCDC138,CCDC14,CCDC15,CCDC18,CCDC22,CCDC85C,CCDC88C,CCHCR1,CCNB2,CCP110,CCSER2,CDC23,CDK1,CDK16,CDK5RAP2,CENPE,CENPJ,CEP112,CEP131,CEP135,CEP152,CEP164,CEP192,CEP295,CEP44,CEP55,CEP85,CEP85L,CGNL1,CIP2A,CNOT1,CNOT10,CNOT11,CNOT2,CNOT3,CNOT4,CNOT6L,CNTLN,CNTROB,COPA,CRK,CSPP1,CYLD,DCP1A,DCP1B,DDX20,DD…
TF	Factor: E2F-4; motif: NTTTCSCGCC	TF:M07380	1.082e-05	13316	244	203	20011	ABLIM1,ACTR5,AGO2,ALMS1,ANAPC1,ANKHD1,ANKRD26,AP2S1,ASCC3,ATXN2,C1ORF198,CAMSAP3,CC2D1A,CCAR2,CCDC138,CCDC15,CCDC18,CCDC22,CCDC85C,CCDC88C,CCHCR1,CCP110,CCSER2,CDC23,CDK1,CDK5RAP2,CENPJ,CEP112,CEP131,CEP135,CEP152,CEP192,CEP295,CEP44,CEP55,CEP85,CEP85L,CGNL1,CNOT1,CNOT10,CNOT11,CNOT2,CNOT3,CNOT4,CNOT6L,CNTLN,CNTROB,CRK,CSPP1,CYLD,DCP1A,DCP1B,DDX20,DDX6,DIAPH3,DIP2A,DLG5,DNAJC7,DNM2,DNMBP,DSP,EDC3…
TF	Factor: E2F-1; motif: NNNNGGCGGGAARN	TF:M09892	1.47931e-05	13853	244	208	20011	ACTR5,AGO2,ALMS1,ANAPC1,ANKHD1,ANKRD26,AP2S1,ASCC3,ATXN2,C1ORF198,CAMSAP3,CAPZA2,CC2D1A,CCAR2,CCDC138,CCDC14,CCDC15,CCDC18,CCDC22,CCDC85C,CCDC88C,CCHCR1,CCP110,CCSER2,CDC23,CDK1,CDK5RAP2,CENPJ,CEP112,CEP131,CEP135,CEP152,CEP164,CEP192,CEP295,CEP44,CEP55,CEP85,CEP85L,CGNL1,CIP2A,CNOT1,CNOT10,CNOT11,CNOT2,CNOT3,CNOT4,CNOT6L,CNTLN,CNTROB,COPA,CRK,CYLD,DDX20,DDX6,DIAPH3,DIP2A,DLG5,DNAJC7,DNM2,DNMBP,D…
TF	Factor: E2F1; motif: GSGCGGGAAN; match class: 1	TF:M12597_1	1.50706e-05	10130	244	168	20011	AGO2,ALMS1,ANKHD1,ANKRD26,AP2S1,ASCC3,ATXN2,C1ORF198,CAMSAP3,CC2D1A,CCAR2,CCDC138,CCDC15,CCDC18,CCDC22,CCDC85C,CCDC88C,CCHCR1,CCP110,CDC23,CDK5RAP2,CENPE,CEP112,CEP131,CEP135,CEP152,CEP164,CEP192,CEP295,CEP44,CEP55,CEP85,CEP85L,CGNL1,CNOT1,CNOT10,CNOT11,CNOT2,CNOT3,CNOT4,CNOT6L,CNTLN,COPA,CYLD,DIAPH3,DIP2A,DLG5,DNAJC7,DNM2,DNMBP,DSP,EIF3L,EIF4E2,ERC1,ESRRA,FAM184A,FAM193A,FIP1L1,FLII,FMR1,FUBP3,G…
TF	Factor: MAZ; motif: GGGMGGGGSSGGGGGGGGGGGG	TF:M09636	1.81554e-05	16581	244	232	20011	ABLIM1,ACTR5,AGO2,ALMS1,ANAPC1,ANKHD1,ANKRD26,AP2S1,APC,ARHGAP32,ASCC3,ATXN2,C1ORF198,CAMSAP3,CAPZA2,CC2D1A,CCAR2,CCDC138,CCDC14,CCDC15,CCDC18,CCDC22,CCDC85C,CCDC88C,CCHCR1,CCNB2,CCP110,CCSER2,CDC23,CDK1,CDK16,CDK5RAP2,CENPE,CENPJ,CEP112,CEP131,CEP135,CEP152,CEP164,CEP192,CEP295,CEP55,CEP85,CEP85L,CGNL1,CIP2A,CNOT1,CNOT10,CNOT11,CNOT2,CNOT3,CNOT4,CNOT6L,CNTLN,CNTROB,COPA,CRK,CSPP1,CYLD,DCP1A,DCP1…
TF	Factor: EHF; motif: CSCGGAARTN; match class: 1	TF:M02052_1	2.05271e-05	4124	244	89	20011	ALMS1,ANAPC1,CCAR2,CCDC14,CCDC18,CCDC88C,CCP110,CEP112,CEP131,CEP152,CEP164,CEP192,CEP295,CIP2A,CNOT10,CNOT3,COPA,CSPP1,DCP1A,DNAJC7,DSP,DZIP3,EDC3,EIF3E,EIF3L,EIF4E2,ENTR1,EPS8,ERC1,FAM83H,FLII,FUBP3,GARRE1,HAUS8,INA,KIAA0753,KIAA1671,KIF1C,KIZ,LATS2,LPP,LRRCC1,LZTS2,MAGED1,MARF1,MINK1,N4BP2,NCKAP5L,NEDD1,NELFCD,NUF2,NUP107,ODF2,ODF2L,OFD1,PAN3,PEX5,PIBF1,PLK1,PROSER3,PSMC4,RAPGEF6,RAVER1,RBM22,…
TF	Factor: TEL1; motif: CNCGGAANNN	TF:M02070	2.26184e-05	11051	244	178	20011	ACTR5,AGO2,ALMS1,ANAPC1,ANKHD1,AP2S1,APC,ATXN2,CAPZA2,CC2D1A,CCAR2,CCDC14,CCDC22,CCDC88C,CCHCR1,CCNB2,CCP110,CCSER2,CDK1,CENPJ,CEP112,CEP131,CEP135,CEP164,CEP192,CEP295,CEP44,CEP55,CEP85L,CIP2A,CNOT1,CNOT10,CNOT11,CNOT2,CNOT3,CNOT4,CNOT6L,CNTLN,CNTROB,COPA,CRK,CSPP1,DCP1A,DDX6,DIAPH3,DIP2A,DNAJC7,DNM2,DZIP3,EDC3,EIF3E,EIF3L,EIF4E2,EIF4ENIF1,ENTR1,EPS8,ERC1,ESRRA,FAM184A,FAM193A,FAM83H,FIP1L1,FLII…
TF	Factor: TIEG1; motif: NCCCNSNCCCCGCCCCC; match class: 1	TF:M12351_1	2.39995e-05	8430	244	147	20011	ACTR5,AGO2,ANKHD1,APC,ASCC3,ATXN2,C1ORF198,CAMSAP3,CAPZA2,CC2D1A,CCAR2,CCDC14,CCDC15,CCDC18,CCDC85C,CCDC88C,CCHCR1,CCSER2,CDK1,CDK16,CEP112,CEP131,CEP164,CEP55,CEP85,CEP85L,CNOT10,CNOT11,CNOT2,CNOT3,CNOT4,CNOT6L,CRK,CYLD,DCP1B,DDX6,DIP2A,DLG5,DNAJC7,DNMBP,DSP,EIF3E,ENTR1,ERC1,ESRRA,FAM184A,FAM193A,FAM83H,FIP1L1,FLII,FMR1,FUBP3,GARRE1,GEMIN4,GIT1,GPBP1,GPBP1L1,GSE1,HAUS4,HAUS8,HELZ,IFT74,INA,INPPL…
TF	Factor: E2F-4; motif: NNTTCCCGCCNN; match class: 1	TF:M04823_1	2.6809e-05	8041	244	142	20011	AGO2,ALMS1,ANKHD1,ANKRD26,AP2S1,ASCC3,C1ORF198,CAMSAP3,CC2D1A,CCAR2,CCDC138,CCDC15,CCDC18,CCDC88C,CCHCR1,CDC23,CEP131,CEP135,CEP164,CEP192,CEP295,CEP44,CEP55,CEP85,CEP85L,CGNL1,CNOT1,CNOT10,CNOT11,CNOT2,CNOT3,CNOT6L,CNTLN,CNTROB,CYLD,DIAPH3,DIP2A,DLG5,DNAJC7,DSP,ERC1,ESRRA,FAM184A,FAM193A,FIP1L1,FMR1,FUBP3,GARRE1,GEMIN4,GIT1,GPBP1,GSE1,HAUS8,HELZ,IQCB1,IRAK1,KANK2,KIF1C,KIZ,KNTC1,KPNB1,LATS1,LATS…
TF	Factor: E2F-4; motif: NTTTCSCGCC; match class: 1	TF:M07380_1	2.89987e-05	8209	244	144	20011	AGO2,ALMS1,ANAPC1,ANKHD1,ANKRD26,ASCC3,CAMSAP3,CC2D1A,CCAR2,CCDC138,CCDC15,CCDC18,CCDC85C,CCDC88C,CCHCR1,CCP110,CCSER2,CDC23,CEP131,CEP135,CEP152,CEP192,CEP295,CEP44,CEP55,CEP85,CEP85L,CGNL1,CNOT1,CNOT10,CNOT11,CNOT2,CNOT3,CNOT4,CNOT6L,CNTLN,CRK,CYLD,DIAPH3,DIP2A,DLG5,DNAJC7,DNM2,DNMBP,DSP,EIF3L,EIF4ENIF1,EPS8,ERC1,ESRRA,FAM184A,FAM193A,FAM83H,FARSA,FIP1L1,FMR1,FUBP3,GARRE1,GEMIN4,GIT1,GPBP1,HAUS…
TF	Factor: ER81; motif: RCCGGAARYN; match class: 1	TF:M02065_1	3.0679e-05	6887	244	127	20011	ALMS1,ANAPC1,ATXN2,CCAR2,CCDC14,CCDC15,CCDC18,CCDC22,CCNB2,CDC23,CENPJ,CEP112,CEP135,CEP164,CEP295,CEP44,CEP85L,CIP2A,CNOT10,CNOT2,CNOT3,CNOT4,CNTROB,COPA,CSPP1,DCP1A,DCP1B,DIAPH3,DNAJC7,DNMBP,DSP,DZIP3,EDC3,EIF3E,EIF3L,EIF4E2,ENTR1,EPS8,ERC1,FAM193A,FAM83H,FARSA,FMR1,FUBP3,GARRE1,GEMIN4,GIT1,GPBP1L1,HAUS4,HAUS8,INA,IRAK1,KIAA0753,KIAA1671,KIF14,KIF1C,KIF7,KNTC1,LMO7,LPP,LRRCC1,LSM14A,LSM14B,LZTS…
TF	Factor: E2F-3:HES-7; motif: NNNSGCGCSNNNNNCRCGYGNN; match class: 1	TF:M08526_1	3.4646e-05	15329	244	221	20011	ACTR5,AGO2,ALMS1,ANAPC1,ANKHD1,ANKRD26,AP2S1,ASCC3,ATXN2,C1ORF198,CAMSAP3,CAPZA2,CC2D1A,CCAR2,CCDC138,CCDC14,CCDC15,CCDC18,CCDC22,CCDC85C,CCDC88C,CCHCR1,CCNB2,CCP110,CCSER2,CDC23,CDK1,CDK16,CENPE,CENPJ,CEP112,CEP131,CEP135,CEP152,CEP164,CEP192,CEP295,CEP44,CEP55,CEP85,CEP85L,CGNL1,CIP2A,CNOT1,CNOT10,CNOT11,CNOT2,CNOT3,CNOT4,CNOT6L,CNTLN,CNTROB,CRK,CYLD,DCP1A,DCP1B,DDX20,DDX6,DIAPH3,DIP2A,DLG5,DNA…
TF	Factor: SAP-1; motif: ACCGGAAGTNN	TF:M09607	3.5886e-05	4787	244	98	20011	ACTR5,ANKHD1,AP2S1,ATXN2,CC2D1A,CCAR2,CCDC18,CCDC88C,CCNB2,CCP110,CEP112,CEP128,CEP131,CEP164,CEP295,CEP44,CIP2A,CNOT10,CNOT11,CNOT2,CNOT3,CNTROB,COPA,CSPP1,DCP1A,DNAJC7,DZIP3,EDC3,EIF3E,EIF3L,EIF4E2,ENTR1,EPS8,ERC1,FAM83H,FIP1L1,FMR1,FUBP3,GARRE1,INA,INPPL1,IRAK1,KIAA1671,KIF14,KIF7,LIMD1,LPP,LRRCC1,LZTS2,MAGED1,MARF1,MINK1,NCOR2,NEDD1,NELFCD,NIN,NUDT19,NUF2,NUP42,NUP54,NUP58,ODF2,ODF2L,OFD1,PAT…
TF	Factor: Elk-1; motif: NRSCGGAAGNN	TF:M11434	3.73921e-05	8397	244	146	20011	ALMS1,ANAPC1,ANKHD1,AP2S1,ASCC3,ATXN2,CC2D1A,CCAR2,CCDC14,CCDC18,CCDC88C,CCNB2,CCP110,CCSER2,CDC23,CEP112,CEP131,CEP152,CEP164,CEP295,CEP44,CEP55,CEP85,CIP2A,CNOT10,CNOT11,CNOT2,CNOT3,CNTROB,COPA,CSPP1,DCP1A,DCP1B,DDX20,DIAPH3,DNAJC7,DNMBP,DZIP3,EDC3,EIF3L,EIF4E2,ENTR1,EPS8,ERC1,ESRRA,FAM193A,FAM83H,FLII,FMR1,FUBP3,GARRE1,GEMIN4,GIT1,GPBP1L1,GSE1,HAUS8,INA,IQCB1,IRAK1,KIAA0753,KIAA1671,KIF14,KIF1…
TF	Factor: Elk-1; motif: RCCGGAAGTGN	TF:M09904	4.08256e-05	8326	244	145	20011	ALMS1,ANAPC1,ANKHD1,AP2S1,ATXN2,CC2D1A,CCAR2,CCDC14,CCDC18,CCNB2,CCP110,CCSER2,CEP112,CEP128,CEP131,CEP135,CEP164,CEP295,CEP44,CEP55,CIP2A,CNOT10,CNOT11,CNOT2,CNOT3,CNTROB,COPA,CRK,CSPP1,DCP1A,DCP1B,DDX20,DIAPH3,DLG5,DNAJC7,DZIP3,EDC3,EIF3L,EIF4E2,ENTR1,EPS8,ERC1,ESRRA,FAM193A,FAM83H,FARSA,FLII,FMR1,FUBP3,GARRE1,GCC1,GEMIN4,GPBP1L1,GSE1,HAUS8,INA,INPPL1,IRAK1,KIAA0753,KIAA1671,KIF14,KIF1C,KIF7,KN…
TF	Factor: Elf-1; motif: NANGCGGAAGTR	TF:M11452	4.35143e-05	6394	244	120	20011	ANAPC1,ANKHD1,AP2S1,ASCC3,ATXN2,CC2D1A,CCAR2,CCDC14,CCDC18,CCNB2,CCP110,CDC23,CEP112,CEP131,CEP164,CEP295,CEP44,CEP85L,CIP2A,CNOT10,CNOT11,CNOT2,CNOT3,CNTROB,COPA,CSPP1,DCP1A,DCP1B,DDX20,DNAJC7,DNM2,DNMBP,DSP,DZIP3,EDC3,EIF3E,EIF3L,EIF4E2,ENTR1,ERC1,FAM193A,FAM83H,FMR1,FUBP3,GARRE1,GCC1,GPBP1L1,HAUS8,INA,IRAK1,KIAA1671,KIF14,KIF1C,KIF7,KIZ,LIMD1,LMO7,LPP,LRRCC1,LSM14B,LZTS2,MAGED1,MARF1,MIA3,MINK…
TF	Factor: PEA3; motif: NACCGGAAGTN	TF:M11428	4.47586e-05	7310	244	132	20011	ACTR5,ALMS1,ANAPC1,ANKHD1,AP2S1,ATXN2,CC2D1A,CCAR2,CCDC14,CCDC22,CCDC88C,CCP110,CCSER2,CEP112,CEP128,CEP131,CEP135,CEP164,CEP44,CEP55,CIP2A,CNOT10,CNOT11,CNOT2,CNOT3,CNTROB,COPA,CSPP1,DCP1B,DIAPH3,DNAJC7,DZIP3,EDC3,EIF3L,EIF4E2,EIF4ENIF1,ENTR1,EPS8,ERC1,ESRRA,FAM193A,FAM83H,FIP1L1,FMR1,FUBP3,GARRE1,GEMIN4,GSE1,HAUS8,IQCB1,IRAK1,KIAA0753,KIAA1671,KIF14,KIF1C,KIF7,KNTC1,KPNB1,LATS1,LPP,LRRCC1,LSM14…
TF	Factor: Erm; motif: NNSCGGAWGYN; match class: 1	TF:M11424_1	4.87874e-05	2896	244	69	20011	ALMS1,ANAPC1,ANKHD1,CCAR2,CCDC14,CCDC22,CEP112,CEP164,CIP2A,CNOT10,CNOT2,CNOT3,COPA,CSPP1,DCP1B,DIAPH3,DNAJC7,DZIP3,EDC3,EIF3L,EIF4E2,ENTR1,ERC1,FAM193A,FAM83H,FMR1,FUBP3,GARRE1,GEMIN4,HAUS8,IRAK1,KIAA0753,KIF14,KIF1C,KIF7,LPP,LRRCC1,LSM14B,MAGED1,MARF1,N4BP2,NCK2,NCKAP5L,NEDD1,NELFCD,NUP107,NUP54,ODF2,ODF2L,OFD1,PEX5,PIBF1,PLK1,RAPGEF6,RAVER1,RBM22,RNF214,RUSC2,SASS6,SEC16A,SNRPB,STIL,STUB1,TBK1…
TF	Factor: E2F-2; motif: GCGCGCGCGYW	TF:M11531	5.63214e-05	13595	244	204	20011	ACTR5,AGO2,ALMS1,ANAPC1,ANKHD1,ANKRD26,AP2S1,APC,ASCC3,ATXN2,C1ORF198,CAMSAP3,CAPZA2,CC2D1A,CCAR2,CCDC138,CCDC14,CCDC15,CCDC18,CCDC85C,CCDC88C,CCHCR1,CCP110,CCSER2,CDC23,CDK1,CDK5RAP2,CENPJ,CEP112,CEP131,CEP135,CEP152,CEP192,CEP295,CEP55,CEP85,CEP85L,CGNL1,CIP2A,CNOT1,CNOT10,CNOT11,CNOT2,CNOT3,CNOT4,CNOT6L,CNTLN,CNTROB,COPA,CRK,CYLD,DCP1A,DCP1B,DDX20,DDX6,DIP2A,DLG5,DNAJC7,DNM2,DNMBP,DSP,DZIP3,EI…
TF	Factor: E2F-1:DP-1; motif: TTTCSCGC	TF:M00736	5.63375e-05	10624	244	172	20011	ACTR5,AGO2,ALMS1,ANKHD1,ANKRD26,ASCC3,C1ORF198,CAMSAP3,CC2D1A,CCAR2,CCDC15,CCDC18,CCDC22,CCDC85C,CCDC88C,CCHCR1,CCP110,CDC23,CDK1,CDK5RAP2,CENPJ,CEP112,CEP131,CEP152,CEP192,CEP295,CEP55,CEP85,CEP85L,CGNL1,CIP2A,CNOT1,CNOT10,CNOT11,CNOT3,CNOT4,CNOT6L,CNTLN,CRK,CYLD,DCP1B,DDX6,DIAPH3,DIP2A,DLG5,DNAJC7,DSP,DZIP3,EDC3,EIF3E,EIF3L,EIF4E2,EIF4ENIF1,ENTR1,ERC1,FAM184A,FAM193A,FARSA,FIP1L1,FLII,FMR1,GARR…
TF	Factor: Elf-1; motif: NANCCGGAAGTN	TF:M11451	6.57475e-05	7042	244	128	20011	ALMS1,ANAPC1,ANKHD1,AP2S1,ATXN2,CC2D1A,CCAR2,CCDC14,CCNB2,CCP110,CCSER2,CEP112,CEP131,CEP164,CEP295,CEP44,CEP55,CIP2A,CNOT10,CNOT11,CNOT2,CNOT3,CNTROB,COPA,CSPP1,DCP1A,DCP1B,DIAPH3,DNAJC7,DNMBP,DZIP3,EDC3,EIF3E,EIF3L,EIF4E2,ENTR1,ERC1,ESRRA,FAM193A,FAM83H,FMR1,FUBP3,GARRE1,GCC1,GEMIN4,GSE1,HAUS8,IQCB1,IRAK1,KIAA0753,KIAA1671,KIF14,KIF1C,KIF7,KIZ,KNTC1,KPNB1,LIMD1,LPP,LRRCC1,LSM14B,LZTS2,MAD2L2,MA…
TF	Factor: ETF; motif: GVGGMGG; match class: 1	TF:M00695_1	7.30981e-05	7207	244	130	20011	AGO2,ALMS1,ANAPC1,ANKHD1,ATXN2,C1ORF198,CAMSAP3,CAPZA2,CCDC18,CCDC85C,CCDC88C,CCP110,CCSER2,CEP112,CEP131,CEP135,CEP44,CEP85L,CGNL1,CNOT10,CNOT11,CNOT2,CNOT3,CNOT4,CNOT6L,CRK,CYLD,DDX6,DIP2A,DLG5,DNM2,DNMBP,DSP,EDC3,EIF4E2,EIF4ENIF1,ENTR1,ERC1,FAM184A,FAM193A,FAM83H,FIP1L1,FLII,FMR1,FUBP3,GEMIN4,GIT1,GPBP1,GSE1,HAUS8,HELZ,INA,INPPL1,IRAK1,KANK2,KIAA1671,KIF1C,KPNB1,LATS1,LATS2,LIMD1,LMO7,LPP,LRRC…
TF	Factor: c-Ets-2; motif: NCCGGAAGTG	TF:M08759	7.90669e-05	8479	244	146	20011	ALMS1,ANAPC1,ANKHD1,AP2S1,APC,ATXN2,CC2D1A,CCAR2,CCDC14,CCDC18,CCDC22,CCNB2,CCP110,CCSER2,CEP112,CEP128,CEP131,CEP135,CEP164,CEP295,CEP44,CEP55,CIP2A,CNOT10,CNOT11,CNOT2,CNOT3,CNTROB,COPA,CRK,CSPP1,DCP1A,DCP1B,DIAPH3,DNAJC7,DZIP3,EDC3,EIF3E,EIF3L,EIF4E2,EIF4ENIF1,ENTR1,EPS8,ERC1,ESRRA,FAM193A,FAM83H,FMR1,FUBP3,GARRE1,GEMIN4,GSE1,HAUS8,INA,INPPL1,IRAK1,KIAA0753,KIAA1671,KIF14,KIF1C,KIF7,KNTC1,KPNB…
TF	Factor: ERF; motif: ACCGGAARYN	TF:M02061	8.19328e-05	2624	244	64	20011	ANKHD1,AP2S1,ATXN2,CCAR2,CCP110,CEP131,CEP164,CEP44,CIP2A,CNOT3,CNTROB,COPA,DDX20,DNAJC7,DZIP3,EDC3,EIF3L,EIF4E2,ENTR1,FAM83H,FMR1,FUBP3,GARRE1,KIAA1671,LATS2,LZTS2,MAGED1,MARF1,MINK1,N4BP2,NCKAP5L,NEDD1,NELFCD,NUP42,NUP54,NUP58,OFD1,PATL1,PCNT,PIBF1,PIK3C2A,PSMC4,RAPGEF6,RASSF8,RAVER1,RBM22,RNF214,SASS6,SCLT1,SEC16A,SIRT2,SMG7,SNRPB,SNX17,STIL,STUB1,TBC1D31,TBK1,TNRC6A,TP53,WDCP,YTHDF1,ZC3H7A,ZC…
TF	Factor: ZF5; motif: GSGCGCGR; match class: 1	TF:M00716_1	8.26603e-05	14451	244	212	20011	ACTR5,AGO2,ALMS1,ANAPC1,ANKHD1,ANKRD26,AP2S1,ASCC3,ATXN2,C1ORF198,CAMSAP3,CAPZA2,CC2D1A,CCAR2,CCDC138,CCDC14,CCDC15,CCDC18,CCDC22,CCDC85C,CCDC88C,CCHCR1,CCNB2,CCP110,CCSER2,CDC23,CDK1,CDK5RAP2,CENPJ,CEP112,CEP131,CEP135,CEP152,CEP164,CEP192,CEP295,CEP55,CEP85,CEP85L,CGNL1,CIP2A,CNOT1,CNOT10,CNOT11,CNOT2,CNOT3,CNOT4,CNOT6L,CNTLN,CNTROB,CRK,CYLD,DCP1A,DCP1B,DDX20,DDX6,DIP2A,DLG5,DNAJC7,DNM2,DNMBP,D…
TF	Factor: ZF5; motif: GGSGCGCGS; match class: 1	TF:M10438_1	9.42626e-05	15212	244	219	20011	ACTR5,AGO2,ALMS1,ANAPC1,ANKHD1,ANKRD26,AP2S1,APC,ASCC3,ATXN2,C1ORF198,CAMSAP3,CAPZA2,CC2D1A,CCAR2,CCDC138,CCDC14,CCDC15,CCDC18,CCDC22,CCDC85C,CCDC88C,CCHCR1,CCNB2,CCP110,CCSER2,CDC23,CDK1,CDK5RAP2,CENPE,CENPJ,CEP112,CEP131,CEP135,CEP152,CEP164,CEP192,CEP295,CEP55,CEP85,CEP85L,CGNL1,CIP2A,CNOT1,CNOT10,CNOT11,CNOT2,CNOT3,CNOT4,CNOT6L,CNTLN,CNTROB,COPA,CRK,CYLD,DCP1A,DCP1B,DDX20,DDX6,DIP2A,DLG5,DNAJ…
TF	Factor: E2F-2; motif: GCGCGCGCNCS	TF:M11529	9.69151e-05	16613	244	231	20011	ABLIM1,ACTR5,AGO2,ALMS1,ANAPC1,ANKHD1,ANKRD26,AP2S1,APC,ARHGAP32,ASCC3,ATXN2,C1ORF198,CAMSAP3,CAPZA2,CC2D1A,CCAR2,CCDC138,CCDC14,CCDC15,CCDC18,CCDC22,CCDC85C,CCDC88C,CCHCR1,CCNB2,CCP110,CCSER2,CDC23,CDK1,CDK16,CDK5RAP2,CENPE,CENPJ,CEP112,CEP128,CEP131,CEP135,CEP152,CEP164,CEP192,CEP295,CEP55,CEP85,CEP85L,CGNL1,CIP2A,CNOT1,CNOT10,CNOT11,CNOT2,CNOT3,CNOT4,CNOT6L,CNTLN,CNTROB,COPA,CRK,CSPP1,CYLD,DCP…
TF	Factor: E2F-1; motif: NGGGCGGGARV; match class: 1	TF:M07206_1	0.000103862	11135	244	177	20011	AGO2,ALMS1,ANAPC1,ANKHD1,ANKRD26,AP2S1,ASCC3,C1ORF198,CAMSAP3,CC2D1A,CCAR2,CCDC138,CCDC15,CCDC18,CCDC85C,CCDC88C,CCHCR1,CCP110,CCSER2,CDC23,CDK1,CEP112,CEP131,CEP135,CEP152,CEP192,CEP295,CEP44,CEP55,CEP85,CEP85L,CGNL1,CNOT1,CNOT10,CNOT11,CNOT2,CNOT3,CNOT4,CNOT6L,CNTLN,CNTROB,CRK,CSPP1,CYLD,DDX6,DIAPH3,DIP2A,DLG5,DNAJC7,DNM2,DNMBP,DSP,EIF3E,EIF3L,EIF4E2,EIF4ENIF1,EPS8,ERC1,ESRRA,FAM184A,FAM193A,FA…
TF	Factor: E2F; motif: GGCGSG	TF:M00803	0.00013673	13497	244	202	20011	ACTR5,AGO2,ANAPC1,ANKHD1,ANKRD26,AP2S1,ASCC3,ATXN2,C1ORF198,CAMSAP3,CAPZA2,CC2D1A,CCAR2,CCDC138,CCDC14,CCDC15,CCDC18,CCDC85C,CCDC88C,CCHCR1,CCP110,CCSER2,CDC23,CDK1,CENPJ,CEP112,CEP131,CEP135,CEP164,CEP192,CEP295,CEP44,CEP55,CEP85,CEP85L,CGNL1,CNOT1,CNOT10,CNOT11,CNOT2,CNOT3,CNOT6L,CNTLN,CRK,CSPP1,CYLD,DCP1A,DCP1B,DDX6,DIAPH3,DIP2A,DLG5,DNAJC7,DNM2,DNMBP,DSP,EDC3,EIF3E,EIF3L,EIF4E2,EIF4ENIF1,ENTR…
TF	Factor: Elf-1; motif: NANGCGGAAGTN	TF:M11448	0.000144087	7748	244	136	20011	ANAPC1,ANKHD1,AP2S1,ASCC3,ATXN2,CC2D1A,CCAR2,CCDC14,CCDC18,CCDC88C,CCHCR1,CCNB2,CCP110,CDC23,CEP112,CEP131,CEP152,CEP164,CEP192,CEP295,CEP44,CEP85,CIP2A,CNOT10,CNOT11,CNOT2,CNOT3,CNOT6L,CNTROB,COPA,CSPP1,DCP1A,DCP1B,DDX20,DNAJC7,DNM2,DNMBP,DSP,DZIP3,EDC3,EIF3E,EIF3L,EIF4E2,ENTR1,ERC1,FAM83H,FIP1L1,FLII,FMR1,FUBP3,GARRE1,GCC1,GPBP1,GPBP1L1,HAUS8,IFT74,INA,IRAK1,KIAA0753,KIAA1671,KIF14,KIF1C,KIF7,K…
TF	Factor: E2F-3; motif: GGCGGGN; match class: 1	TF:M02089_1	0.000155348	9627	244	159	20011	ACTR5,AGO2,ALMS1,ANAPC1,APC,ASCC3,ATXN2,C1ORF198,CAMSAP3,CAPZA2,CCDC138,CCDC14,CCDC15,CCDC18,CCDC85C,CCDC88C,CCP110,CCSER2,CDC23,CDK16,CDK5RAP2,CENPE,CENPJ,CEP112,CEP131,CEP135,CEP164,CEP55,CEP85,CEP85L,CGNL1,CNOT1,CNOT10,CNOT11,CNOT2,CNOT3,CNOT4,CNOT6L,CNTLN,COPA,CRK,CYLD,DCP1B,DDX6,DIP2A,DLG5,DNAJC7,DNM2,DNMBP,DSP,EIF3E,EIF4E2,EIF4ENIF1,ENTR1,ERC1,ESRRA,FAM184A,FAM193A,FAM83H,FIP1L1,FLII,FMR1,F…
TF	Factor: MAZ; motif: GGGMGGGGSSGGGGGGGGGGGG; match class: 1	TF:M09636_1	0.000168537	14426	244	211	20011	ACTR5,AGO2,ALMS1,ANAPC1,ANKHD1,ANKRD26,AP2S1,APC,ASCC3,ATXN2,C1ORF198,CAMSAP3,CAPZA2,CC2D1A,CCAR2,CCDC138,CCDC14,CCDC15,CCDC18,CCDC22,CCDC85C,CCDC88C,CCHCR1,CCNB2,CCP110,CCSER2,CDC23,CDK1,CDK16,CDK5RAP2,CENPE,CENPJ,CEP112,CEP131,CEP135,CEP164,CEP55,CEP85,CEP85L,CGNL1,CNOT1,CNOT10,CNOT11,CNOT2,CNOT3,CNOT4,CNOT6L,CNTROB,CRK,CSPP1,CYLD,DCP1A,DCP1B,DDX20,DDX6,DIAPH3,DIP2A,DLG5,DNAJC7,DNM2,DNMBP,DSP,E…
TF	Factor: E2F-4; motif: NGGCGGGAARN; match class: 1	TF:M07084_1	0.000170189	5573	244	107	20011	AGO2,ALMS1,ANKHD1,ANKRD26,ASCC3,C1ORF198,CCAR2,CCDC138,CCDC15,CCDC18,CCDC88C,CCHCR1,CDC23,CEP135,CEP192,CEP295,CEP44,CEP55,CEP85,CEP85L,CGNL1,CNOT1,CNOT10,CNOT2,CNOT3,CNOT6L,CNTLN,CYLD,DIAPH3,DIP2A,DLG5,DNAJC7,DSP,ERC1,ESRRA,FAM184A,FAM193A,FMR1,FUBP3,GARRE1,GPBP1,HAUS8,HELZ,IRAK1,KANK2,KIF1C,KIZ,KNTC1,KPNB1,LATS1,LMO7,LPP,LRRCC1,LSM14B,LZTS2,MAD2L2,MARF1,N4BP2,NCK2,NCKAP5L,NEDD1,NEK4,NELFCD,NIN,…
TF	Factor: DP-1; motif: NRNNGGCGGGAANN	TF:M10098	0.000175903	7224	244	129	20011	AGO2,ALMS1,ANKHD1,ASCC3,ATXN2,C1ORF198,CAMSAP3,CC2D1A,CCAR2,CCDC138,CCDC15,CCDC18,CCDC85C,CCHCR1,CCP110,CCSER2,CDC23,CEP131,CEP152,CEP164,CEP192,CEP295,CEP55,CEP85,CEP85L,CGNL1,CNOT1,CNOT10,CNOT2,CNOT3,CNOT4,CNOT6L,CNTLN,CNTROB,CYLD,DIAPH3,DIP2A,DLG5,DNAJC7,ESRRA,FAM184A,FAM193A,FAM83H,FARSA,FMR1,FUBP3,GARRE1,GIT1,GPBP1,GSE1,HAUS4,HAUS8,HELZ,IFT74,IQCB1,IRAK1,KANK2,KIZ,KNTC1,KPNB1,LATS1,LIMD1,LMO…
TF	Factor: GABP-alpha; motif: CTTCCK; match class: 1	TF:M01660_1	0.000192148	5225	244	102	20011	ALMS1,ANAPC1,ATXN2,CCAR2,CCDC14,CCDC18,CCNB2,CCP110,CCSER2,CENPJ,CEP112,CEP131,CEP164,CEP192,CEP295,CIP2A,CNOT10,CNOT2,CNOT3,COPA,CSPP1,DCP1A,DCP1B,DIAPH3,DNAJC7,DNMBP,DZIP3,EDC3,EIF3L,EIF4E2,ENTR1,ERC1,FAM193A,FAM83H,FUBP3,GARRE1,GEMIN4,GPBP1L1,HAUS8,INA,IRAK1,KIAA0753,KIAA1671,KIF1C,KIF7,KIZ,LIMD1,LMO7,LPP,LRRCC1,LSM14B,MAGED1,MARF1,MPHOSPH9,N4BP2,NCKAP5L,NEDD1,NELFCD,NUDT19,NUF2,NUP107,NUP54,N…
TF	Factor: ELF1; motif: NNNASCCGGAAGTGGNNNN	TF:M12600	0.000193755	8824	244	149	20011	ALMS1,ANAPC1,ANKHD1,AP2S1,ASCC3,ATXN2,CC2D1A,CCAR2,CCDC14,CCDC18,CCHCR1,CCNB2,CCP110,CCSER2,CEP112,CEP131,CEP164,CEP295,CEP44,CEP55,CIP2A,CNOT10,CNOT11,CNOT2,CNOT3,CNOT6L,CNTROB,COPA,CSPP1,DCP1A,DCP1B,DIAPH3,DNAJC7,DNM2,DNMBP,DZIP3,EDC3,EIF3L,EIF4E2,ENTR1,ERC1,ESRRA,FAM193A,FAM83H,FIP1L1,FLII,FMR1,FUBP3,GARRE1,GCC1,GEMIN4,GSE1,HAUS8,IFT74,INA,IQCB1,IRAK1,KIAA0753,KIAA1671,KIF14,KIF1C,KIF7,KIZ,KNT…
TF	Factor: E2F-4; motif: NNTTCCCGCCNN	TF:M04823	0.000195591	13053	244	197	20011	ACTR5,AGO2,ALMS1,ANAPC1,ANKHD1,ANKRD26,AP2S1,ASCC3,ATXN2,C1ORF198,CAMSAP3,CAPZA2,CC2D1A,CCAR2,CCDC138,CCDC14,CCDC15,CCDC18,CCDC22,CCDC85C,CCDC88C,CCHCR1,CCP110,CCSER2,CDC23,CDK1,CDK5RAP2,CEP112,CEP131,CEP135,CEP152,CEP164,CEP192,CEP295,CEP44,CEP55,CEP85,CEP85L,CGNL1,CNOT1,CNOT10,CNOT11,CNOT2,CNOT3,CNOT4,CNOT6L,CNTLN,CNTROB,COPA,CYLD,DDX20,DDX6,DIAPH3,DIP2A,DLG5,DNAJC7,DNM2,DNMBP,DSP,EIF3L,ENTR1,E…
TF	Factor: GABP-alpha; motif: NNNRCCGGAAGTGN	TF:M09935	0.000201452	4526	244	92	20011	ANAPC1,ANKHD1,AP2S1,ATXN2,CC2D1A,CCAR2,CCDC18,CCNB2,CCP110,CEP131,CEP164,CEP295,CEP44,CEP55,CIP2A,CNOT10,CNOT11,CNOT2,CNOT3,CNTROB,COPA,CSPP1,DCP1A,DNAJC7,DZIP3,EDC3,EIF3L,EIF4E2,ENTR1,ERC1,FAM83H,FMR1,FUBP3,GARRE1,GEMIN4,HAUS8,IRAK1,KIAA0753,KIAA1671,KIF14,KIF7,KNTC1,LIMD1,LPP,LRRCC1,LSM14B,LZTS2,MAD2L2,MAGED1,MARF1,MINK1,N4BP2,NCKAP5L,NEDD1,NELFCD,NUDT19,NUF2,NUP54,NUP58,ODF2,ODF2L,OFD1,PATL1,P…
TF	Factor: E2F-1; motif: NNNNGGCGGGAARN; match class: 1	TF:M09892_1	0.000217304	9415	244	156	20011	AGO2,ALMS1,ANKHD1,ANKRD26,ASCC3,ATXN2,C1ORF198,CAMSAP3,CC2D1A,CCAR2,CCDC138,CCDC15,CCDC18,CCDC85C,CCDC88C,CCHCR1,CDC23,CDK5RAP2,CEP112,CEP131,CEP135,CEP164,CEP192,CEP295,CEP44,CEP55,CEP85,CEP85L,CGNL1,CNOT1,CNOT10,CNOT2,CNOT3,CNOT4,CNOT6L,CNTLN,CNTROB,COPA,CYLD,DIAPH3,DIP2A,DLG5,DNAJC7,DNM2,DNMBP,DSP,EIF4E2,ERC1,ESRRA,FAM184A,FAM193A,FIP1L1,FLII,FMR1,FUBP3,GARRE1,GEMIN4,GIT1,GPBP1,GSE1,HAUS8,HELZ…
TF	Factor: Erg; motif: ACCGGAAGTN	TF:M02062	0.000259866	8211	244	141	20011	ALMS1,ANAPC1,ANKHD1,AP2S1,ATXN2,CCAR2,CCDC14,CCDC18,CCDC22,CCP110,CCSER2,CDC23,CEP112,CEP131,CEP135,CEP164,CEP44,CEP55,CEP85L,CIP2A,CNOT10,CNOT2,CNOT3,CNOT4,CNTROB,COPA,CRK,CSPP1,DCP1B,DDX20,DIAPH3,DNAJC7,DNM2,DZIP3,EDC3,EIF3L,EIF4E2,ENTR1,EPS8,ERC1,ESRRA,FAM193A,FAM83H,FARSA,FMR1,FUBP3,GARRE1,GEMIN4,GPBP1L1,GSE1,HAUS8,INA,IQCB1,IRAK1,KIAA0753,KIAA1671,KIF14,KIF1C,KIF7,KNTC1,KPNB1,LATS2,LMO7,LPP,…
TF	Factor: FEV; motif: ACCGGAAGTN	TF:M03987	0.00034765	1334	244	40	20011	AP2S1,ATXN2,CCP110,CEP131,CEP164,CEP44,CIP2A,CNTROB,COPA,DNAJC7,DZIP3,EDC3,EIF3L,EIF4E2,FAM83H,FMR1,FUBP3,GARRE1,KIAA1671,MAGED1,NEDD1,NELFCD,NUP54,NUP58,OFD1,PATL1,PIBF1,PIK3C2A,RAVER1,RBM22,RNF214,SEC16A,SNRPB,SNX17,STIL,STUB1,TBC1D31,TBK1,TNRC6A,TP53
TF	Factor: ER81; motif: NNCCGGAWGYN	TF:M11419	0.000411243	6178	244	114	20011	ANAPC1,ANKHD1,AP2S1,ATXN2,CC2D1A,CCAR2,CCDC14,CCDC22,CCP110,CCSER2,CEP112,CEP131,CEP135,CEP164,CEP44,CEP55,CIP2A,CNOT10,CNOT11,CNOT2,CNOT3,CNTROB,COPA,CSPP1,DCP1B,DIAPH3,DNAJC7,DZIP3,EDC3,EIF3L,EIF4E2,EIF4ENIF1,ENTR1,FAM83H,FMR1,FUBP3,GARRE1,GEMIN4,GSE1,HAUS8,INA,IRAK1,KIAA0753,KIAA1671,KIF14,KIF7,LATS1,LATS2,LMO7,LPP,LRRCC1,LSM14B,LZTS2,MAGED1,MARF1,MPHOSPH9,N4BP2,NCK2,NCKAP5L,NEDD1,NELFCD,NUDT1…
TF	Factor: ETV3; motif: ACCGGAAGTN	TF:M03981	0.000415258	2371	244	58	20011	AP2S1,ATXN2,CCAR2,CCP110,CEP131,CEP164,CEP44,CIP2A,CNOT10,CNOT3,CNTROB,COPA,DNAJC7,DZIP3,EDC3,EIF3L,EIF4E2,ENTR1,FAM83H,FMR1,FUBP3,GARRE1,IRAK1,KIAA1671,KIF14,KIF7,LPP,MAGED1,MARF1,MINK1,NEDD1,NELFCD,NUP42,NUP54,NUP58,ODF2,ODF2L,OFD1,PATL1,PIBF1,PIK3C2A,PSMC4,RASSF8,RAVER1,RBM22,RNF214,SEC16A,SIRT2,SNRPB,SNX17,STIL,STUB1,TBC1D31,TBK1,TNRC6A,TP53,TP53BP2,TXLNG
TF	Factor: Elf-1; motif: NAMCCGGAAGTN	TF:M11447	0.000472418	7882	244	136	20011	ALMS1,ANAPC1,ANKHD1,AP2S1,ATXN2,CC2D1A,CCAR2,CCDC14,CCNB2,CCP110,CCSER2,CEP112,CEP131,CEP135,CEP164,CEP295,CEP44,CEP55,CIP2A,CNOT10,CNOT11,CNOT2,CNOT3,CNTROB,COPA,CSPP1,DCP1A,DCP1B,DDX20,DIAPH3,DNAJC7,DNM2,DNMBP,DZIP3,EDC3,EIF3E,EIF3L,EIF4E2,ENTR1,ERC1,ESRRA,FAM193A,FAM83H,FIP1L1,FMR1,FUBP3,GARRE1,GCC1,GEMIN4,GSE1,HAUS8,IQCB1,IRAK1,KIAA0753,KIAA1671,KIF14,KIF1C,KIF7,KIZ,KNTC1,KPNB1,LIMD1,LPP,LRRC…
TF	Factor: Elk-1; motif: NRCCGGAAGTN	TF:M11433	0.000501904	7810	244	135	20011	ACTR5,ALMS1,ANAPC1,ANKHD1,AP2S1,APC,ATXN2,CC2D1A,CCAR2,CCDC14,CCDC18,CCDC22,CCDC88C,CCP110,CCSER2,CDK1,CEP112,CEP128,CEP131,CEP135,CEP164,CEP44,CEP55,CEP85,CEP85L,CIP2A,CNOT1,CNOT10,CNOT2,CNOT3,CNTROB,COPA,CSPP1,DCP1B,DIAPH3,DNAJC7,DZIP3,EDC3,EIF3L,EIF4E2,EIF4ENIF1,ENTR1,FAM193A,FAM83H,FIP1L1,FMR1,FUBP3,GARRE1,GEMIN4,GPBP1L1,GSE1,HAUS4,HAUS8,INA,IRAK1,KIAA0753,KIAA1671,KIF14,KIF7,KNTC1,KPNB1,LATS…
TF	Factor: E2F1; motif: GSGCGGGAAN	TF:M12597	0.000541034	14354	244	209	20011	ACTR5,AGO2,ALMS1,ANAPC1,ANKHD1,ANKRD26,AP2S1,ASCC3,ATXN2,C1ORF198,CAMSAP3,CC2D1A,CCAR2,CCDC138,CCDC14,CCDC15,CCDC18,CCDC22,CCDC85C,CCDC88C,CCHCR1,CCP110,CCSER2,CDC23,CDK1,CDK5RAP2,CENPE,CENPJ,CEP112,CEP131,CEP135,CEP152,CEP164,CEP192,CEP295,CEP44,CEP55,CEP85,CEP85L,CGNL1,CNOT1,CNOT10,CNOT11,CNOT2,CNOT3,CNOT4,CNOT6L,CNTLN,CNTROB,COPA,CRK,CYLD,DCP1B,DDX20,DDX6,DIAPH3,DIP2A,DLG5,DNAJC7,DNM2,DNMBP,DS…
TF	Factor: ETV4; motif: ACCGGAAGTN	TF:M03982	0.000559507	6967	244	124	20011	ALMS1,ANAPC1,ANKHD1,AP2S1,ATXN2,CCAR2,CCDC14,CCDC22,CCP110,CCSER2,CEP112,CEP131,CEP135,CEP164,CEP44,CEP55,CIP2A,CNOT10,CNOT3,CNTROB,COPA,CRK,CSPP1,DCP1B,DIAPH3,DNAJC7,DZIP3,EDC3,EIF3L,EIF4E2,ENTR1,EPS8,ERC1,ESRRA,FAM193A,FAM83H,FMR1,FUBP3,GARRE1,GEMIN4,GSE1,HAUS8,IQCB1,IRAK1,KIAA0753,KIAA1671,KIF14,KIF1C,KIF7,KNTC1,KPNB1,LPP,LRRCC1,LSM14B,LZTS2,MAD2L2,MAGED1,MARF1,MINK1,MPHOSPH9,N4BP2,NCK2,NCKAP5…
TF	Factor: Elf-1; motif: NANSCGGAAGTR	TF:M11450	0.000603687	5702	244	107	20011	ANAPC1,ANKHD1,AP2S1,ASCC3,ATXN2,CC2D1A,CCAR2,CCDC14,CCDC18,CCNB2,CCP110,CEP112,CEP131,CEP164,CEP295,CEP44,CIP2A,CNOT1,CNOT10,CNOT11,CNOT2,CNOT3,CNTROB,COPA,CSPP1,DCP1A,DNAJC7,DNMBP,DZIP3,EDC3,EIF3E,EIF3L,EIF4E2,ENTR1,ERC1,ESRRA,FAM83H,FMR1,FUBP3,GARRE1,HAUS8,INA,IRAK1,KIAA1671,KIF14,KIF1C,KIF7,KIZ,LIMD1,LPP,LRRCC1,LZTS2,MAGED1,MARF1,MINK1,NCKAP5L,NEDD1,NELFCD,NUDT19,NUF2,NUP107,NUP42,NUP54,NUP58,…
TF	Factor: ERG; motif: ACCGGAART	TF:M01752	0.000638146	9627	244	157	20011	ACTR5,ALMS1,ANAPC1,ANKHD1,AP2S1,ATXN2,CC2D1A,CCAR2,CCDC14,CCDC18,CCDC22,CCDC88C,CCNB2,CCP110,CCSER2,CDC23,CEP112,CEP128,CEP131,CEP135,CEP164,CEP295,CEP44,CEP55,CEP85L,CIP2A,CNOT10,CNOT11,CNOT2,CNOT3,CNTROB,COPA,CRK,CSPP1,DCP1A,DCP1B,DDX20,DIAPH3,DNAJC7,DSP,DZIP3,EDC3,EIF3L,EIF4E2,ENTR1,EPS8,ERC1,ESRRA,FAM193A,FAM83H,FARSA,FIP1L1,FMR1,FUBP3,GARRE1,GEMIN4,GPBP1L1,GSE1,HAUS8,INA,IQCB1,IRAK1,KIAA0753…
TF	Factor: E2F-4; motif: SNGGGCGGGAANN	TF:M09894	0.000640328	16556	244	229	20011	ACTR5,AGO2,ALMS1,ANAPC1,ANKHD1,ANKRD26,AP2S1,APC,ASCC3,ATXN2,C1ORF198,CAMSAP3,CAPZA2,CC2D1A,CCAR2,CCDC138,CCDC14,CCDC15,CCDC18,CCDC22,CCDC85C,CCDC88C,CCHCR1,CCP110,CCSER2,CDC23,CDK1,CDK16,CDK5RAP2,CENPE,CENPJ,CEP112,CEP131,CEP135,CEP152,CEP164,CEP192,CEP295,CEP44,CEP55,CEP85,CEP85L,CGNL1,CIP2A,CNOT1,CNOT10,CNOT11,CNOT2,CNOT3,CNOT4,CNOT6L,CNTLN,CNTROB,COPA,CRK,CSPP1,CYLD,DCP1A,DCP1B,DDX20,DDX6,DIA…
TF	Factor: Net; motif: NACCGGAAGTN	TF:M11442	0.00067038	2045	244	52	20011	AP2S1,ATXN2,CCAR2,CCP110,CEP131,CEP164,CEP44,CIP2A,CNOT10,CNTROB,COPA,DNAJC7,DZIP3,EDC3,EIF3L,EIF4E2,FAM83H,FMR1,FUBP3,GARRE1,IRAK1,KIAA1671,KIF14,KIF7,LPP,MAGED1,N4BP2,NEDD1,NELFCD,NUP54,NUP58,ODF2,OFD1,PATL1,PIBF1,PIK3C2A,RAVER1,RBM22,RNF214,SASS6,SEC16A,SNRPB,SNX17,STIL,STUB1,TBC1D31,TBK1,TNRC6A,TP53,TP53BP2,WDCP,ZC3H7A
TF	Factor: E2F-4:DP-1; motif: TTTSGCGC	TF:M00738	0.000682303	10057	244	162	20011	ACTR5,AGO2,ANAPC1,ANKHD1,ANKRD26,AP2S1,ASCC3,ATXN2,C1ORF198,CAMSAP3,CAPZA2,CC2D1A,CCAR2,CCDC85C,CCDC88C,CCHCR1,CCP110,CDC23,CDK1,CENPJ,CEP112,CEP131,CEP152,CEP164,CEP192,CEP44,CEP85,CGNL1,CIP2A,CNOT1,CNOT10,CNOT11,CNOT3,CNOT6L,CNTLN,CRK,CSPP1,CYLD,DCP1B,DDX6,DIP2A,DLG5,DNMBP,DSP,DZIP3,EDC3,EIF3E,EIF3L,EIF4E2,EIF4ENIF1,EPS8,ERC1,ESRRA,FAM184A,FAM83H,FARSA,FIP1L1,FMR1,GARRE1,GCC1,GEMIN4,GPBP1,GPBP1…
TF	Factor: SP1; motif: NCCCCKCCCCC; match class: 1	TF:M07226_1	0.000701762	4023	244	83	20011	ACTR5,AGO2,APC,ATXN2,C1ORF198,CAMSAP3,CCDC138,CCDC14,CCDC15,CCDC18,CCDC85C,CCDC88C,CCSER2,CEP112,CEP131,CEP85L,CNOT11,CNOT4,CYLD,DIP2A,DLG5,DSP,EIF3E,ERC1,ESRRA,FAM193A,FAM83H,FIP1L1,FLII,GIT1,GPBP1,GSE1,HAUS8,HELZ,INPPL1,KANK2,KIF1C,KPNB1,LIMD1,LMO7,LPP,LRRCC1,LUZP1,LZTS2,MAD2L2,MARF1,MIA3,MINK1,NCKAP5L,NELFCD,NUP62,ODF2,PAN3,PCNT,PDLIM7,PEX5,PKN2,POC5,PPP1R13B,PRRC2B,PXN,RAVER1,RNF214,SAMD4B,SC…
TF	Factor: E2F-4; motif: GCGGGAAANA; match class: 1	TF:M02090_1	0.000790546	6549	244	118	20011	ANAPC1,ANKHD1,ANKRD26,ASCC3,CAMSAP3,CCDC15,CCDC85C,CCDC88C,CCHCR1,CDC23,CENPJ,CEP112,CEP135,CEP164,CEP192,CEP295,CEP85L,CNOT1,CNOT10,CNOT11,CNOT2,CNOT3,CNOT4,CNOT6L,CNTLN,COPA,CRK,DIP2A,DLG5,DNM2,DSP,EIF4E2,ERC1,FAM184A,FAM193A,FIP1L1,FLII,FMR1,FUBP3,GARRE1,GEMIN4,GPBP1,GSE1,HAUS8,HELZ,IQCB1,IRAK1,KANK2,KIAA0753,KIF1C,KIZ,KNTC1,LATS1,LMO7,LRRCC1,LSM14A,LSM14B,LZTS2,MAD2L2,MARF1,MIA3,N4BP2,NCKAP5L…
TF	Factor: E2F-3; motif: GGCGGGN	TF:M02089	0.000794099	13508	244	200	20011	ACTR5,AGO2,ALMS1,ANAPC1,ANKHD1,ANKRD26,AP2S1,APC,ASCC3,ATXN2,C1ORF198,CAMSAP3,CAPZA2,CC2D1A,CCAR2,CCDC138,CCDC14,CCDC15,CCDC18,CCDC22,CCDC85C,CCDC88C,CCHCR1,CCP110,CCSER2,CDC23,CDK1,CDK16,CDK5RAP2,CENPE,CENPJ,CEP112,CEP131,CEP135,CEP152,CEP164,CEP192,CEP44,CEP55,CEP85,CEP85L,CGNL1,CNOT1,CNOT10,CNOT11,CNOT2,CNOT3,CNOT4,CNOT6L,CNTLN,COPA,CRK,CYLD,DCP1B,DDX20,DDX6,DIAPH3,DIP2A,DLG5,DNAJC7,DNM2,DNMBP…
TF	Factor: E2F-6; motif: NGGGCGGGARRNN; match class: 1	TF:M09895_1	0.000839625	2793	244	64	20011	AGO2,ALMS1,ANKHD1,ASCC3,CCDC138,CCDC15,CCHCR1,CEP192,CEP44,CEP55,CEP85L,CNOT1,CNOT3,CNTLN,CYLD,DIP2A,DNAJC7,ERC1,ESRRA,FAM193A,FMR1,FUBP3,GARRE1,HAUS8,HELZ,IRAK1,KANK2,KIF1C,LATS1,LMO7,LRRCC1,LUZP1,MAD2L2,N4BP2,NCKAP5L,NEDD1,NIN,NUP54,NUP58,PATL1,PCNT,PPP1R13B,PRRC2B,RAVER1,RBM22,SEC16A,SIK2,SNRPB,STIP1,SYNM,TBC1D31,TCHP,TELO2,TJP1,TNRC6A,TNRC6C,TRIM56,TRIP6,TTC28,UNK,USP54,YWHAE,ZC3H7A,ZNF598
TF	Factor: ELK1; motif: ACCGGAAGTN	TF:M03970	0.000926054	4882	244	95	20011	ANKHD1,AP2S1,ATXN2,CCAR2,CCDC14,CCP110,CEP112,CEP128,CEP131,CEP164,CEP44,CEP55,CIP2A,CNOT10,CNOT2,CNOT3,CNTROB,COPA,CSPP1,DNAJC7,DZIP3,EDC3,EIF3L,EIF4E2,ENTR1,FAM83H,FMR1,FUBP3,GARRE1,GSE1,HAUS8,IRAK1,KIAA0753,KIAA1671,KIF14,KIF7,LPP,LRRCC1,LSM14B,LZTS2,MAGED1,MARF1,MINK1,N4BP2,NCK2,NEDD1,NELFCD,NUDT19,NUP107,NUP42,NUP54,NUP58,NUP88,ODF2,ODF2L,OFD1,PATL1,PIBF1,PIK3C2A,PLK1,POC5,PPP2R5C,PROSER3,PS…
TF	Factor: E2F; motif: TTTSGCGS	TF:M00427	0.000960129	9761	244	158	20011	ACTR5,AGO2,ANKHD1,ANKRD26,AP2S1,APC,ASCC3,ATXN2,C1ORF198,CAPZA2,CC2D1A,CCAR2,CCDC85C,CCHCR1,CCP110,CDC23,CDK1,CENPJ,CEP112,CEP131,CEP152,CEP164,CEP192,CEP55,CEP85,CEP85L,CGNL1,CIP2A,CNOT1,CNOT10,CNOT11,CNOT3,CNOT6L,CNTLN,CSPP1,CYLD,DCP1B,DDX20,DDX6,DIAPH3,DIP2A,DLG5,DNMBP,DSP,DZIP3,EDC3,EIF3E,EIF3L,EIF4E2,EIF4ENIF1,ENTR1,ERC1,FAM184A,FAM193A,FAM83H,FARSA,FIP1L1,FMR1,GARRE1,GCC1,GEMIN4,GIT1,GPBP1,…
TF	Factor: EGR1; motif: NCNCCGCCCCCGCN	TF:M07208	0.000998255	6349	244	115	20011	AGO2,ANKHD1,AP2S1,ATXN2,C1ORF198,CAMSAP3,CAPZA2,CCDC138,CCDC15,CCDC18,CCDC85C,CCDC88C,CCSER2,CDK1,CDK16,CDK5RAP2,CEP85,CEP85L,CIP2A,CNOT11,CNOT2,CNOT3,CNOT4,CNOT6L,CYLD,DCP1A,DDX6,DLG5,DNMBP,DSP,DZIP3,EIF3E,EIF4E2,ENTR1,ERC1,ESRRA,FAM184A,FAM193A,FAM83H,FIP1L1,FUBP3,GARRE1,GEMIN4,GIT1,GSE1,HAUS8,HELZ,INA,INPPL1,KANK2,KIAA0753,KIAA1671,KIZ,KNTC1,KPNB1,LATS2,LIMD1,LPP,LRRCC1,LSM14B,LUZP1,MAD2L2,MAR…
TF	Factor: IRX-1; motif: NACRYNNNNNNNNRYGNN; match class: 1	TF:M11018_1	0.00109965	16260	244	226	20011	ACTR5,AGO2,ALMS1,ANAPC1,ANKHD1,ANKRD26,AP2S1,APC,ASCC3,ATXN2,C1ORF198,CAMSAP3,CAPZA2,CC2D1A,CCAR2,CCDC138,CCDC14,CCDC15,CCDC18,CCDC22,CCDC85C,CCDC88C,CCHCR1,CCNB2,CCP110,CCSER2,CDC23,CDK16,CDK5RAP2,CENPE,CENPJ,CEP112,CEP131,CEP135,CEP152,CEP164,CEP192,CEP295,CEP55,CEP85,CEP85L,CGNL1,CIP2A,CNOT1,CNOT10,CNOT11,CNOT2,CNOT3,CNOT4,CNOT6L,CNTLN,CNTROB,COPA,CRK,CSPP1,CYLD,DCP1A,DCP1B,DDX20,DDX6,DIAPH3,D…
TF	Factor: ER71; motif: NACCGGAARTN	TF:M11413	0.00125167	2146	244	53	20011	AP2S1,ATXN2,CCAR2,CCP110,CEP131,CEP164,CEP44,CIP2A,CNOT10,CNTROB,COPA,DNAJC7,DZIP3,EDC3,EIF3L,EIF4E2,FAM83H,FMR1,FUBP3,GARRE1,IRAK1,KIAA1671,KIF14,KIF7,LPP,MAGED1,MINK1,N4BP2,NEDD1,NELFCD,NUP54,NUP58,ODF2,ODF2L,OFD1,PATL1,PIBF1,PIK3C2A,RASSF8,RAVER1,RBM22,RNF214,SASS6,SEC16A,SNRPB,SNX17,STIL,STUB1,TBC1D31,TBK1,TNRC6A,TP53,TP53BP2
TF	Factor: Erm; motif: NNSCGGAWGYN	TF:M11424	0.00132845	8323	244	140	20011	ALMS1,ANAPC1,ANKHD1,AP2S1,ATXN2,CC2D1A,CCAR2,CCDC14,CCDC22,CCNB2,CCP110,CCSER2,CEP112,CEP131,CEP135,CEP164,CEP44,CEP55,CIP2A,CNOT10,CNOT11,CNOT2,CNOT3,CNTROB,COPA,CSPP1,DCP1A,DCP1B,DIAPH3,DNAJC7,DNMBP,DZIP3,EDC3,EIF3L,EIF4E2,EIF4ENIF1,ENTR1,ERC1,ESRRA,FAM193A,FAM83H,FIP1L1,FMR1,FUBP3,GARRE1,GEMIN4,GPBP1L1,GSE1,HAUS8,INA,IQCB1,IRAK1,KIAA0753,KIAA1671,KIF14,KIF1C,KIF7,KIZ,KNTC1,KPNB1,LATS1,LATS2,LI…
TF	Factor: E2F1; motif: NNNNNGCGSSAAAN	TF:M08874	0.00140904	7382	244	128	20011	ACTR5,ANKHD1,ANKRD26,AP2S1,C1ORF198,CAMSAP3,CC2D1A,CCAR2,CCDC85C,CCDC88C,CCHCR1,CDC23,CDK1,CEP112,CEP131,CEP164,CEP192,CEP44,CEP85L,CGNL1,CIP2A,CNOT1,CNOT10,CNOT11,CNOT3,CNOT6L,CNTLN,COPA,CRK,CSPP1,CYLD,DCP1B,DDX6,DIP2A,DLG5,DNAJC7,DSP,DZIP3,EIF3E,EIF4E2,EIF4ENIF1,ERC1,ESRRA,FAM184A,FAM83H,FIP1L1,GCC1,GEMIN4,GPBP1,HAUS8,IFT74,INPPL1,IQCB1,IRAK1,KANK2,KNTC1,KPNB1,LATS1,LATS2,LMO7,LRRCC1,LUZP1,LZTS…
TF	Factor: Fli-1; motif: NACCGGATATCCGGTN; match class: 1	TF:M11401_1	0.00155112	12001	244	183	20011	AGO2,ALMS1,ANAPC1,ANKHD1,ANKRD26,AP2S1,APC,ATXN2,C1ORF198,CC2D1A,CCAR2,CCDC138,CCDC14,CCDC15,CCDC22,CCDC85C,CCDC88C,CCHCR1,CCP110,CDK5RAP2,CENPJ,CEP112,CEP131,CEP135,CEP152,CEP164,CEP192,CEP85L,CGNL1,CIP2A,CNOT10,CNOT11,CNOT2,CNOT3,CNOT4,CNTLN,CNTROB,COPA,CYLD,DCP1A,DCP1B,DDX6,DIAPH3,DIP2A,DLG5,DNAJC7,DNM2,DNMBP,DSP,DZIP3,EIF3L,EIF4E2,EIF4ENIF1,EPS8,ESRRA,FAM184A,FAM193A,FAM83H,FARSA,FMR1,FUBP3,G…
TF	Factor: E2F-2; motif: GCGCGCGCGYW; match class: 1	TF:M11531_1	0.00155322	12643	244	190	20011	ACTR5,AGO2,ALMS1,ANAPC1,ANKHD1,ANKRD26,AP2S1,ASCC3,ATXN2,C1ORF198,CAMSAP3,CAPZA2,CC2D1A,CCAR2,CCDC138,CCDC18,CCDC85C,CCDC88C,CCHCR1,CCP110,CCSER2,CDC23,CDK1,CDK5RAP2,CENPJ,CEP112,CEP131,CEP135,CEP152,CEP192,CEP295,CEP55,CEP85,CEP85L,CGNL1,CIP2A,CNOT1,CNOT11,CNOT2,CNOT3,CNOT4,CNOT6L,CNTLN,CNTROB,COPA,CRK,CYLD,DCP1A,DDX20,DDX6,DIP2A,DLG5,DNM2,DNMBP,DSP,DZIP3,EIF3E,EIF3L,EIF4E2,EIF4ENIF1,ENTR1,EPS8,…
TF	Factor: E2F-4; motif: NGGCGGGAARN	TF:M07084	0.00156989	11111	244	173	20011	ACTR5,AGO2,ALMS1,ANAPC1,ANKHD1,ANKRD26,AP2S1,ASCC3,ATXN2,C1ORF198,CAMSAP3,CC2D1A,CCAR2,CCDC138,CCDC15,CCDC18,CCDC22,CCDC88C,CCHCR1,CDC23,CDK5RAP2,CEP131,CEP135,CEP152,CEP164,CEP192,CEP295,CEP44,CEP55,CEP85,CEP85L,CGNL1,CNOT1,CNOT10,CNOT11,CNOT2,CNOT3,CNOT4,CNOT6L,CNTLN,CNTROB,COPA,CYLD,DDX20,DIAPH3,DIP2A,DLG5,DNAJC7,DNM2,DSP,EIF3L,ENTR1,EPS8,ERC1,ESRRA,FAM184A,FAM193A,FAM83H,FARSA,FIP1L1,FMR1,FUB…
TF	Factor: Sp1; motif: GGGGCGGGGT; match class: 1	TF:M00008_1	0.00158372	5079	244	97	20011	ACTR5,AGO2,ANAPC1,ASCC3,ATXN2,C1ORF198,CAMSAP3,CCDC138,CCDC14,CCDC15,CCDC85C,CCDC88C,CCSER2,CDK5RAP2,CEP112,CEP131,CEP85L,CGNL1,CNOT11,CNOT6L,CNTLN,CRK,CYLD,DIP2A,DNAJC7,DSP,ERC1,ESRRA,FAM193A,FAM83H,FIP1L1,FLII,FUBP3,GARRE1,GPBP1,GPBP1L1,GSE1,HAUS4,HAUS8,HELZ,IFT74,INPPL1,KANK2,KIAA0753,KIF1C,KIZ,LIMD1,LMO7,LPP,LRRCC1,LSM14B,LZTS2,MAD2L2,MARF1,MIA3,MINK1,NCK2,NCKAP5L,NELFCD,NIN,NUP62,NYNRIN,ODF2…
TF	Factor: ER71; motif: ACCGGAARYN	TF:M02067	0.00178175	6040	244	110	20011	ANAPC1,ANKHD1,AP2S1,ATXN2,CCAR2,CCDC14,CCP110,CCSER2,CDC23,CENPJ,CEP112,CEP131,CEP135,CEP164,CEP44,CEP55,CIP2A,CNOT10,CNOT3,CNTROB,COPA,CRK,CSPP1,DDX20,DIAPH3,DNAJC7,DZIP3,EDC3,EIF3L,EIF4E2,ENTR1,EPS8,FAM83H,FMR1,FUBP3,GARRE1,GSE1,HAUS8,INA,IRAK1,KIAA0753,KIAA1671,KIF14,KIF7,LATS2,LMO7,LPP,LRRCC1,LSM14B,LZTS2,MAGED1,MARF1,MINK1,N4BP2,NCK2,NCKAP5L,NEDD1,NELFCD,NUDT19,NUP107,NUP42,NUP54,NUP58,NUP88…
TF	Factor: Erm; motif: ACCGGAAGTN	TF:M02069	0.00181481	7025	244	123	20011	ALMS1,ANAPC1,ANKHD1,AP2S1,ATXN2,CCAR2,CCDC14,CCDC22,CCP110,CCSER2,CEP112,CEP131,CEP135,CEP164,CEP44,CEP55,CIP2A,CNOT10,CNOT2,CNTROB,COPA,CRK,CSPP1,DCP1B,DIAPH3,DNAJC7,DZIP3,EDC3,EIF3L,EIF4E2,EIF4ENIF1,EPS8,ERC1,ESRRA,FAM193A,FAM83H,FMR1,FUBP3,GARRE1,GEMIN4,GSE1,HAUS8,IQCB1,IRAK1,KIAA0753,KIAA1671,KIF14,KIF1C,KIF7,KNTC1,KPNB1,LATS1,LPP,LRRCC1,LSM14B,LZTS2,MAD2L2,MAGED1,MINK1,MPHOSPH9,N4BP2,NCK2,NC…
TF	Factor: ZF5; motif: GSGCGCGR	TF:M00716	0.00196681	16438	244	227	20011	ACTR5,AGO2,ALMS1,ANAPC1,ANKHD1,ANKRD26,AP2S1,APC,ASCC3,ATXN2,C1ORF198,CAMSAP3,CAPZA2,CC2D1A,CCAR2,CCDC138,CCDC14,CCDC15,CCDC18,CCDC22,CCDC85C,CCDC88C,CCHCR1,CCNB2,CCP110,CCSER2,CDC23,CDK1,CDK16,CDK5RAP2,CENPE,CENPJ,CEP112,CEP131,CEP135,CEP152,CEP164,CEP192,CEP295,CEP44,CEP55,CEP85,CEP85L,CGNL1,CIP2A,CNOT1,CNOT10,CNOT11,CNOT2,CNOT3,CNOT4,CNOT6L,CNTLN,CNTROB,COPA,CRK,CSPP1,CYLD,DCP1A,DCP1B,DDX20,DD…
TF	Factor: Sp1; motif: NNGGGGCGGGGNN	TF:M00932	0.00198172	10705	244	168	20011	ACTR5,AGO2,ALMS1,ANAPC1,ANKHD1,APC,ASCC3,ATXN2,C1ORF198,CAMSAP3,CAPZA2,CC2D1A,CCDC138,CCDC14,CCDC15,CCDC18,CCDC22,CCDC85C,CCDC88C,CCSER2,CDC23,CDK16,CDK5RAP2,CENPJ,CEP112,CEP131,CEP164,CEP295,CEP44,CEP55,CEP85,CEP85L,CGNL1,CIP2A,CNOT10,CNOT11,CNOT2,CNOT3,CNOT4,CNOT6L,CNTLN,CRK,CYLD,DCP1B,DDX6,DIP2A,DLG5,DNAJC7,DNM2,DNMBP,DSP,DZIP3,EIF3E,EIF4E2,EIF4ENIF1,ENTR1,EPS8,ERC1,ESRRA,FAM184A,FAM193A,FAM83…
TF	Factor: E2F-2; motif: GCGCGCGCNCS; match class: 1	TF:M11529_1	0.00222073	14826	244	212	20011	ACTR5,AGO2,ALMS1,ANAPC1,ANKHD1,ANKRD26,AP2S1,APC,ARHGAP32,ASCC3,ATXN2,C1ORF198,CAMSAP3,CAPZA2,CC2D1A,CCAR2,CCDC138,CCDC15,CCDC18,CCDC22,CCDC85C,CCDC88C,CCHCR1,CCNB2,CCP110,CCSER2,CDC23,CDK1,CDK16,CDK5RAP2,CENPJ,CEP112,CEP131,CEP135,CEP152,CEP164,CEP192,CEP295,CEP55,CEP85,CEP85L,CGNL1,CNOT1,CNOT11,CNOT2,CNOT3,CNOT4,CNOT6L,CNTLN,CNTROB,COPA,CRK,CYLD,DCP1A,DCP1B,DDX20,DDX6,DIAPH3,DIP2A,DLG5,DNAJC7,D…
TF	Factor: E2F-3:HES-7; motif: NNNSGCGCSNNNNNCRCGYGNN	TF:M08526	0.0022395	17176	244	233	20011	ACTR5,AGO2,ALMS1,ANAPC1,ANKHD1,ANKRD26,AP2S1,APC,ASCC3,ATXN2,C1ORF198,CAMSAP3,CAPZA2,CC2D1A,CCAR2,CCDC138,CCDC14,CCDC15,CCDC18,CCDC22,CCDC85C,CCDC88C,CCHCR1,CCNB2,CCP110,CCSER2,CDC23,CDK1,CDK16,CDK5RAP2,CENPE,CENPJ,CEP112,CEP131,CEP135,CEP152,CEP164,CEP192,CEP295,CEP44,CEP55,CEP85,CEP85L,CGNL1,CIP2A,CNOT1,CNOT10,CNOT11,CNOT2,CNOT3,CNOT4,CNOT6L,CNTLN,CNTROB,COPA,CRK,CSPP1,CYLD,DCP1A,DCP1B,DDX20,DD…
TF	Factor: Net; motif: NRCCGGAAGTN	TF:M11439	0.00230256	2310	244	55	20011	AP2S1,ATXN2,CCAR2,CCP110,CEP131,CEP164,CEP44,CIP2A,CNOT10,CNTROB,COPA,DNAJC7,DZIP3,EDC3,EIF3L,EIF4E2,FAM83H,FMR1,FUBP3,GARRE1,IRAK1,KIAA0753,KIAA1671,KIF14,KIF7,LPP,MAGED1,N4BP2,NEDD1,NELFCD,NUP54,NUP58,ODF2,ODF2L,OFD1,PATL1,PIBF1,PIK3C2A,PROSER3,RAVER1,RBM22,RNF214,SASS6,SEC16A,SNRPB,SNX17,STIL,STUB1,TBC1D31,TBK1,TNRC6A,TP53,TP53BP2,WDCP,ZC3H7A
TF	Factor: GABP-ALPHA; motif: RCCGGAARTNN	TF:M08917	0.00237261	2748	244	62	20011	AP2S1,ATXN2,CCAR2,CCP110,CEP131,CEP135,CEP164,CEP44,CIP2A,CNOT10,CNOT3,CNTROB,COPA,CRK,DNAJC7,DZIP3,EDC3,EIF3L,EIF4E2,ENTR1,EPS8,FAM83H,FMR1,FUBP3,GARRE1,IRAK1,KIAA1671,KIF14,KIF7,LPP,MAGED1,MARF1,MINK1,N4BP2,NEDD1,NELFCD,NUP54,NUP58,ODF2,ODF2L,OFD1,PATL1,PIBF1,PIK3C2A,RASSF8,RAVER1,RBM22,RNF214,SASS6,SEC16A,SNRPB,SNX17,STIL,STIP1,STUB1,TBC1D31,TBK1,TNRC6A,TP53,TP53BP2,WDCP,ZC3H7A
TF	Factor: E2F-1; motif: NNNSSCGCSAANN	TF:M07250	0.00262831	11002	244	171	20011	ACTR5,AGO2,ALMS1,ANAPC1,ANKHD1,ANKRD26,AP2S1,ASCC3,ATXN2,C1ORF198,CAMSAP3,CCAR2,CCDC18,CCDC85C,CCDC88C,CCHCR1,CCP110,CCSER2,CDC23,CDK1,CDK5RAP2,CENPJ,CEP112,CEP131,CEP135,CEP152,CEP192,CEP295,CEP44,CEP55,CEP85,CEP85L,CGNL1,CNOT1,CNOT10,CNOT11,CNOT3,CNOT6L,CNTLN,CNTROB,CRK,CYLD,DCP1B,DDX20,DDX6,DIAPH3,DIP2A,DLG5,DNM2,DNMBP,DSP,EDC3,EIF3E,EIF3L,EIF4E2,EIF4ENIF1,ENTR1,EPS8,ERC1,ESRRA,FAM184A,FAM193A…
TF	Factor: ETF; motif: CCCCGCCCCYN	TF:M07039	0.00274165	16708	244	229	20011	ABLIM1,ACTR5,AGO2,ALMS1,ANAPC1,ANKHD1,ANKRD26,AP2S1,APC,ARHGAP32,ASCC3,ATXN2,C1ORF198,CAMSAP3,CAPZA2,CC2D1A,CCAR2,CCDC138,CCDC14,CCDC15,CCDC18,CCDC22,CCDC85C,CCDC88C,CCHCR1,CCNB2,CCP110,CCSER2,CDC23,CDK1,CDK16,CDK5RAP2,CENPE,CENPJ,CEP112,CEP131,CEP135,CEP152,CEP164,CEP192,CEP295,CEP44,CEP55,CEP85,CEP85L,CGNL1,CIP2A,CNOT1,CNOT10,CNOT11,CNOT2,CNOT3,CNOT4,CNOT6L,CNTLN,CNTROB,COPA,CRK,CSPP1,CYLD,DCP1…
TF	Factor: WT1; motif: GNGGGGGCGGGG	TF:M03893	0.00304535	8506	244	141	20011	AGO2,ANKHD1,AP2S1,APC,ATXN2,C1ORF198,CAMSAP3,CAPZA2,CCDC138,CCDC15,CCDC18,CCDC22,CCDC85C,CCDC88C,CCSER2,CDK1,CDK5RAP2,CENPJ,CEP112,CEP131,CEP164,CEP85,CEP85L,CNOT11,CNOT2,CNOT4,CNOT6L,CNTROB,CYLD,DCP1A,DDX6,DLG5,DNAJC7,DNM2,DNMBP,DSP,EIF3E,EIF4E2,ENTR1,ERC1,ESRRA,FAM184A,FAM193A,FAM83H,FARSA,FIP1L1,FMR1,FUBP3,GARRE1,GCC1,GEMIN4,GIT1,GPBP1,GPBP1L1,GSE1,HAUS8,HELZ,INA,INPPL1,KANK2,KIAA1671,KIF14,KI…
TF	Factor: Egr-1; motif: GCGCATGCG; match class: 1	TF:M04869_1	0.00319143	10508	244	165	20011	ACTR5,AGO2,ALMS1,ANAPC1,ANKRD26,ASCC3,ATXN2,C1ORF198,CAMSAP3,CAPZA2,CC2D1A,CCAR2,CCDC14,CCDC18,CCDC85C,CCDC88C,CCHCR1,CCNB2,CCP110,CCSER2,CDK1,CEP135,CEP192,CEP295,CEP44,CEP55,CEP85,CEP85L,CGNL1,CNOT1,CNOT10,CNOT11,CNOT2,CNOT3,CNOT4,CNOT6L,CNTLN,CNTROB,CRK,CYLD,DIP2A,DLG5,DNM2,DNMBP,DSP,EIF3E,EIF3L,EIF4ENIF1,EPS8,ERC1,ESRRA,FAM184A,FAM193A,FAM83H,FIP1L1,FLII,FMR1,GARRE1,GCC1,GEMIN4,GIT1,GPBP1,GPB…
TF	Factor: SP1:SP3; motif: CCSCCCCCYCC; match class: 1	TF:M01219_1	0.00332607	3032	244	66	20011	AGO2,ANKHD1,ARHGAP32,C1ORF198,CAMSAP3,CCDC85C,CCSER2,CEP55,CEP85L,CGNL1,CNOT3,CNOT6L,CYLD,DDX6,DLG5,EIF3E,ENTR1,ESRRA,FAM83H,GEMIN4,GIT1,GPBP1L1,GSE1,HELZ,INPPL1,KANK2,KIZ,KPNB1,LATS2,LIMD1,LRRCC1,LSM14B,MAD2L2,MARF1,MIA3,NCK2,NIN,ODF2,PAK4,PAN3,PATL1,PCNT,PDLIM7,PEX5,PPP1R13B,PRRC2B,PXN,RAVER1,RNF214,SAMD4B,SEC16A,SIPA1L3,SMG7,SRCIN1,STIP1,STUB1,TARS2,TBKBP1,TDRD3,TJP1,UNK,WDR33,YTHDF2,YWHAE,ZCC…
TF	Factor: SAP-1; motif: NRCCGGAWGYN	TF:M11437	0.00332824	2839	244	63	20011	AP2S1,ATXN2,CCAR2,CCDC14,CCP110,CEP131,CEP164,CEP44,CIP2A,CNOT10,CNTROB,COPA,DNAJC7,DZIP3,EDC3,EIF3L,EIF4E2,FAM83H,FMR1,FUBP3,GARRE1,IRAK1,KIAA0753,KIAA1671,KIF14,KIF7,LPP,LSM14B,MAGED1,N4BP2,NEDD1,NELFCD,NUDT19,NUP54,NUP58,ODF2,ODF2L,OFD1,PATL1,PIBF1,PIK3C2A,PPP2R5C,PROSER3,RAVER1,RBM22,RNF214,SASS6,SEC16A,SNRPB,SNX17,STIL,STUB1,TBC1D31,TBK1,TNIP1,TNRC6A,TNRC6B,TP53,TP53BP2,TXLNG,UPF1,WDCP,ZC3H7A
TF	Factor: GABP; motif: CACTTCCGGNNN	TF:M01258	0.00340644	2905	244	64	20011	AP2S1,ATXN2,CCAR2,CCDC14,CCP110,CEP131,CEP164,CEP44,CEP55,CIP2A,CNOT10,CNTROB,COPA,DIAPH3,DNAJC7,DZIP3,EDC3,EIF3L,EIF4E2,FAM83H,FMR1,FUBP3,GARRE1,HAUS8,IRAK1,KIAA0753,KIAA1671,KIF14,KIF7,KNTC1,LPP,LRRCC1,LSM14B,MAD2L2,MAGED1,NCKAP5L,NEDD1,NELFCD,NUP54,NUP58,ODF2,ODF2L,PATL1,PIBF1,PIK3C2A,PROSER3,RAVER1,RBM22,RNF214,RPGRIP1L,SASS6,SEC16A,SNRPB,SNX17,STIL,STUB1,TBC1D31,TBK1,TJP1,TNRC6A,TNRC6B,TP53,…
TF	Factor: E2F-1; motif: NKTSSCGC	TF:M00428	0.0035682	9178	244	149	20011	ACTR5,AGO2,ANAPC1,ANKHD1,ANKRD26,ASCC3,ATXN2,C1ORF198,CAMSAP3,CCAR2,CCDC138,CCDC14,CCDC22,CCDC85C,CCDC88C,CCHCR1,CCP110,CCSER2,CDC23,CDK1,CDK5RAP2,CENPJ,CEP112,CEP131,CEP135,CEP152,CEP192,CEP295,CEP55,CEP85,CGNL1,CNOT1,CNOT10,CNOT11,CNOT2,CNOT3,CNOT6L,CNTLN,CRK,CYLD,DCP1A,DCP1B,DDX20,DDX6,DIAPH3,DIP2A,DLG5,DNMBP,DSP,EDC3,EIF3L,EIF4ENIF1,ENTR1,EPS8,ERC1,FAM184A,FAM193A,FAM83H,FARSA,FIP1L1,FMR1,GAR…
TF	Factor: Elf-1; motif: ACTTCCGGG	TF:M04714	0.00365334	7969	244	134	20011	ALMS1,ANAPC1,ANKHD1,AP2S1,ATXN2,CC2D1A,CCAR2,CCDC14,CCDC18,CCNB2,CCP110,CCSER2,CEP112,CEP131,CEP135,CEP164,CEP295,CEP44,CEP55,CIP2A,CNOT10,CNOT11,CNOT2,CNOT3,CNTROB,COPA,CRK,CSPP1,DCP1A,DCP1B,DIAPH3,DNAJC7,DZIP3,EDC3,EIF3E,EIF3L,EIF4E2,ENTR1,EPS8,ERC1,ESRRA,FAM193A,FAM83H,FIP1L1,FMR1,FUBP3,GARRE1,GEMIN4,GSE1,HAUS8,INA,IQCB1,IRAK1,KIAA0753,KIAA1671,KIF14,KIF1C,KIF7,KNTC1,KPNB1,LIMD1,LPP,LRRCC1,LSM…
TF	Factor: E2F-1:Elk-1; motif: SGCGCSNNAMCGGAAGT; match class: 1	TF:M08205_1	0.00368818	10699	244	167	20011	ACTR5,AGO2,ALMS1,ANKHD1,ASCC3,ATXN2,C1ORF198,CAMSAP3,CAPZA2,CC2D1A,CCAR2,CCDC15,CCDC85C,CCDC88C,CCNB2,CCSER2,CENPE,CENPJ,CEP112,CEP131,CEP135,CEP192,CEP55,CEP85L,CIP2A,CNOT11,CNOT2,CNOT3,CNOT6L,CNTLN,CNTROB,CRK,CSPP1,CYLD,DCP1A,DDX6,DIP2A,DLG5,DNAJC7,DNM2,DSP,DZIP3,EDC3,EIF3E,EIF3L,EIF4E2,EIF4ENIF1,ENTR1,ERC1,ESRRA,FAM184A,FAM193A,FAM83H,FIP1L1,FLII,FMR1,FUBP3,GARRE1,GEMIN4,GIT1,GPBP1,GPBP1L1,GSE…
TF	Factor: c-Ets-2; motif: NCCGGAAGTG; match class: 1	TF:M08759_1	0.00405081	2984	244	65	20011	CC2D1A,CCAR2,CCDC22,CEP112,CEP135,CIP2A,CNOT2,CNTROB,COPA,CSPP1,DCP1B,DIAPH3,DZIP3,EDC3,EIF3L,EIF4E2,EPS8,ESRRA,FAM83H,FUBP3,GARRE1,GEMIN4,INA,KIAA0753,KIAA1671,KIF14,KIF7,LPP,LRRCC1,LSM14B,LZTS2,MINK1,N4BP2,NCK2,NEDD1,NELFCD,NUDT19,NUF2,NUP107,NUP42,NUP54,ODF2,ODF2L,OFD1,POC5,RAPGEF6,RAVER1,RBM22,RNF214,SASS6,SCYL2,SEC16A,SNRPB,SNX17,STIL,STIP1,TBK1,TBKBP1,TNRC6A,TNRC6B,TP53,TP53BP2,TUBGCP2,ZCCH…
TF	Factor: Elf-1; motif: NAANCMGGAAGTGN	TF:M09605	0.00405325	5910	244	107	20011	ALMS1,ANAPC1,AP2S1,ATXN2,CC2D1A,CCAR2,CCDC14,CCP110,CCSER2,CENPE,CEP112,CEP131,CEP164,CEP192,CEP44,CEP55,CEP85L,CIP2A,CNOT10,CNTROB,COPA,DCP1B,DIAPH3,DNAJC7,DZIP3,EDC3,EIF3L,EIF4E2,ENTR1,ESRRA,FAM83H,FLII,FMR1,FUBP3,GARRE1,GEMIN4,GSE1,HAUS8,INPPL1,IRAK1,KIAA0753,KIAA1671,KIF14,KIF7,KNTC1,KPNB1,LIMD1,LPP,LRRCC1,LSM14B,LZTS2,MAD2L2,MAGED1,MARF1,N4BP2,NCKAP5L,NEDD1,NELFCD,NUDT19,NUF2,NUP107,NUP54,NU…
TF	Factor: ELK-1; motif: ACCGGAAGTN	TF:M02059	0.00406105	9609	244	154	20011	ALMS1,ANAPC1,ANKHD1,AP2S1,ATXN2,CC2D1A,CCAR2,CCDC14,CCDC18,CCDC88C,CCNB2,CCP110,CCSER2,CDC23,CEP112,CEP131,CEP135,CEP164,CEP192,CEP295,CEP44,CEP55,CEP85L,CIP2A,CNOT10,CNOT11,CNOT2,CNOT3,CNOT4,CNTROB,COPA,CRK,CSPP1,DCP1A,DCP1B,DDX20,DIAPH3,DNAJC7,DSP,DZIP3,EDC3,EIF3E,EIF3L,EIF4E2,ENTR1,EPS8,ERC1,ESRRA,FAM193A,FAM83H,FARSA,FMR1,FUBP3,GARRE1,GEMIN4,GPBP1L1,GSE1,HAUS8,INA,IQCB1,IRAK1,KIAA0753,KIAA167…
TF	Factor: Elf-1; motif: NNANCCGGAAGTGS	TF:M09900	0.00407813	5324	244	99	20011	ANAPC1,AP2S1,ATXN2,CC2D1A,CCAR2,CCDC14,CCP110,CEP131,CEP164,CEP44,CEP55,CIP2A,CNOT10,CNOT11,CNOT3,CNTROB,COPA,CSPP1,DCP1A,DCP1B,DIAPH3,DNAJC7,DZIP3,EDC3,EIF3L,EIF4E2,ENTR1,ESRRA,FAM83H,FLII,FMR1,FUBP3,GARRE1,GEMIN4,HAUS8,INPPL1,IRAK1,KIAA0753,KIAA1671,KIF14,KIF7,KNTC1,LIMD1,LPP,LRRCC1,LSM14B,LZTS2,MAD2L2,MAGED1,MARF1,NCKAP5L,NEDD1,NELFCD,NUDT19,NUF2,NUP107,NUP54,NUP58,ODF2,ODF2L,OFD1,PATL1,PIBF1,…
TF	Factor: PEA3; motif: NACCGGAAGTN	TF:M11427	0.00431352	10806	244	168	20011	ALMS1,ANAPC1,ANKHD1,AP2S1,APC,ATXN2,CC2D1A,CCAR2,CCDC14,CCDC18,CCDC22,CCDC88C,CCNB2,CCP110,CCSER2,CDC23,CEP112,CEP128,CEP131,CEP135,CEP152,CEP164,CEP295,CEP44,CEP55,CEP85,CIP2A,CNOT1,CNOT10,CNOT11,CNOT2,CNOT3,CNOT4,CNTROB,COPA,CRK,CSPP1,DCP1A,DCP1B,DDX20,DIAPH3,DNAJC7,DNM2,DSP,DZIP3,EDC3,EIF3E,EIF3L,EIF4E2,EIF4ENIF1,ENTR1,EPS8,ERC1,ESRRA,FAM193A,FAM83H,FARSA,FIP1L1,FMR1,FUBP3,GARRE1,GEMIN4,GPBP1L…
TF	Factor: Elk-1; motif: NNNNCCGGAARTNN	TF:M00025	0.00438166	10208	244	161	20011	ABLIM1,AGO2,ALMS1,ANAPC1,ANKHD1,AP2S1,ATXN2,CC2D1A,CCAR2,CCDC14,CCDC15,CCDC18,CCDC22,CCDC85C,CCNB2,CCP110,CCSER2,CDC23,CENPJ,CEP112,CEP131,CEP135,CEP164,CEP295,CEP44,CEP55,CEP85L,CIP2A,CNOT10,CNOT11,CNOT2,CNOT3,CNOT6L,CNTROB,COPA,CRK,CSPP1,DCP1A,DCP1B,DDX20,DIAPH3,DIP2A,DNAJC7,DSP,DZIP3,EDC3,EIF3L,EIF4E2,ENTR1,EPS8,ERC1,ESRRA,FAM193A,FAM83H,FARSA,FMR1,FUBP3,GARRE1,GEMIN4,GIT1,GPBP1L1,GSE1,HAUS4,H…
TF	Factor: Erg; motif: NACCGGAARTN	TF:M11396	0.00446101	10984	244	170	20011	ABLIM1,ALMS1,ANAPC1,ANKHD1,AP2S1,APC,ATXN2,CC2D1A,CCAR2,CCDC14,CCDC15,CCDC18,CCDC22,CCNB2,CCP110,CCSER2,CDC23,CENPJ,CEP112,CEP131,CEP135,CEP164,CEP295,CEP44,CEP55,CEP85L,CIP2A,CNOT1,CNOT10,CNOT11,CNOT2,CNOT3,CNTROB,COPA,CRK,CSPP1,DCP1A,DCP1B,DDX20,DIAPH3,DNAJC7,DNM2,DSP,DZIP3,EDC3,EIF3L,EIF4E2,EIF4ENIF1,ENTR1,EPS8,ERC1,ESRRA,FAM193A,FAM83H,FARSA,FMR1,FUBP3,GARRE1,GEMIN4,GPBP1L1,GSE1,HAUS4,HAUS8,H…
TF	Factor: Elk-1:TBR2; motif: TNRCACCGGAAGN	TF:M08213	0.00463321	6374	244	113	20011	ACTR5,ALMS1,AP2S1,ATXN2,CCAR2,CCDC15,CCDC18,CCP110,CDC23,CEP112,CEP164,CEP295,CEP44,CEP85L,CIP2A,CNOT1,CNOT10,CNOT2,CNOT6L,CNTROB,COPA,CSPP1,DCP1A,DCP1B,DDX20,DIAPH3,DLG5,DNAJC7,DZIP3,EDC3,EIF3L,EIF4E2,EPS8,ERC1,FAM193A,FAM83H,FARSA,FIP1L1,FMR1,FUBP3,GARRE1,GEMIN4,GPBP1L1,GSE1,HELZ,IQCB1,IRAK1,KIAA1671,KIF14,KIF7,KPNB1,LATS2,LPP,LSM14A,LSM14B,MAD2L2,MAGED1,MARF1,MINK1,N4BP2,NCK2,NCKAP5L,NCOR2,NIN…
TF	Factor: E2F-1; motif: NTTTCGCGCS	TF:M00940	0.00471347	8001	244	134	20011	ACTR5,AGO2,ANAPC1,ANKHD1,ANKRD26,C1ORF198,CAMSAP3,CC2D1A,CCAR2,CCDC85C,CCDC88C,CCHCR1,CCP110,CDC23,CDK1,CDK5RAP2,CENPJ,CEP112,CEP131,CEP152,CEP192,CEP44,CEP55,CEP85,CEP85L,CGNL1,CIP2A,CNOT1,CNOT11,CNOT3,CNOT6L,CNTLN,CRK,CYLD,DCP1B,DDX20,DDX6,DIAPH3,DLG5,DNMBP,DSP,DZIP3,EDC3,EIF3L,EIF4E2,EIF4ENIF1,ENTR1,ERC1,ESRRA,FAM184A,FAM83H,FARSA,FIP1L1,GARRE1,GEMIN4,GPBP1L1,GSE1,HAUS8,IFT74,INPPL1,IQCB1,KANK…
TF	Factor: Pax-5; motif: RRMSWGANWYCTNRAGCGKRACSRYNSM; match class: 1	TF:M00144_1	0.00474218	7295	244	125	20011	ACTR5,AGO2,ALMS1,ANAPC1,ANKHD1,ANKRD26,ASCC3,CCDC138,CCDC14,CCDC85C,CCDC88C,CCNB2,CCP110,CDC23,CENPE,CEP112,CEP131,CEP152,CEP192,CEP55,CEP85L,CNOT1,CNOT10,CNOT11,CNOT2,CNOT3,CNOT4,COPA,CYLD,DDX20,DLG5,DNMBP,DSP,EDC3,EIF4ENIF1,EPS8,ERC1,ESRRA,FAM184A,FAM193A,FLII,FUBP3,GARRE1,GCC1,GEMIN4,GIT1,GPBP1,GSE1,HAUS4,HAUS8,IFT74,INA,KIAA0753,KIAA1217,KIF1C,KIZ,KNTC1,LATS1,LMO7,LPP,LRRCC1,LZTS2,MAD2L2,MAGE…
TF	Factor: SP1; motif: GGCCCCGCCCCCN	TF:M12666	0.00485541	8890	244	145	20011	ACTR5,ALMS1,ANAPC1,ANKHD1,APC,ASCC3,ATXN2,C1ORF198,CAMSAP3,CC2D1A,CCDC138,CCDC14,CCDC15,CCDC18,CCDC85C,CCDC88C,CCHCR1,CCSER2,CDC23,CDK5RAP2,CENPE,CENPJ,CEP112,CEP131,CEP55,CEP85,CEP85L,CGNL1,CNOT10,CNOT11,CNOT3,CNOT4,CNOT6L,CNTROB,CRK,CYLD,DCP1B,DDX20,DDX6,DIAPH3,DIP2A,DLG5,DNAJC7,DNMBP,DSP,EDC3,EIF4E2,ERC1,ESRRA,FAM184A,FAM193A,FAM83H,FIP1L1,FLII,FMR1,FUBP3,GARRE1,GCC1,GEMIN4,GIT1,GPBP1,GPBP1L1,…
TF	Factor: Elk-1; motif: NRSCGGAAGNN; match class: 1	TF:M11434_1	0.00488658	3000	244	65	20011	ALMS1,ANAPC1,ATXN2,CCAR2,CCDC14,CCDC18,CCP110,CEP112,CEP164,CIP2A,CNOT10,CNOT2,COPA,CSPP1,DCP1B,DIAPH3,DNAJC7,DZIP3,EDC3,EIF3L,EIF4E2,ENTR1,ERC1,FAM193A,FAM83H,FUBP3,GARRE1,IRAK1,KIAA1671,KIF1C,KIF7,LMO7,LPP,LRRCC1,LSM14B,MAGED1,MPHOSPH9,N4BP2,NCKAP5L,NEDD1,NELFCD,NUF2,NUP107,NUP54,ODF2,ODF2L,OFD1,PEX5,PLK1,PSMC4,RAPGEF6,RAVER1,RNF214,SASS6,SEC16A,SIRT2,SNRPB,STIL,STUB1,TNRC6A,TNRC6B,TRIM56,TTF2,…
TF	Factor: ERM; motif: NNCACTTCCGGNN	TF:M12603	0.0049219	7222	244	124	20011	ALMS1,ANAPC1,ANKRD26,AP2S1,ATXN2,CCAR2,CCDC14,CCDC88C,CCP110,CCSER2,CEP112,CEP128,CEP131,CEP164,CEP44,CEP55,CIP2A,CNOT10,CNOT11,CNOT6L,CNTROB,COPA,CSPP1,DCP1B,DDX6,DIAPH3,DNAJC7,DZIP3,EDC3,EIF3E,EIF3L,EIF4E2,EPS8,ERC1,ESRRA,FAM193A,FAM83H,FLII,FMR1,FUBP3,GARRE1,GEMIN4,GIT1,GSE1,HAUS8,INPPL1,IQCB1,IRAK1,KIAA0753,KIAA1671,KIF14,KIF1C,KIF7,KNTC1,KPNB1,LPP,LRRCC1,LSM14A,LSM14B,LZTS2,MAD2L2,MAGED1,MIA…
TF	Factor: Elk-1; motif: AACCGGAAGTR	TF:M01163	0.00506888	5348	244	99	20011	ACTR5,ANKHD1,AP2S1,ATXN2,CC2D1A,CCAR2,CCDC14,CCDC18,CCDC88C,CCP110,CDK1,CEP112,CEP128,CEP131,CEP164,CEP44,CEP85L,CIP2A,CNOT10,CNOT2,CNOT3,CNTROB,COPA,CSPP1,DNAJC7,DZIP3,EDC3,EIF3L,EIF4E2,ENTR1,FAM83H,FIP1L1,FMR1,FUBP3,GARRE1,GPBP1L1,IRAK1,KIAA0753,KIAA1671,KIF14,KIF7,KPNB1,LATS1,LPP,LZTS2,MAD2L2,MAGED1,MARF1,MINK1,N4BP2,NCOR2,NEDD1,NELFCD,NIN,NUF2,NUP42,NUP54,NUP58,ODF2,ODF2L,OFD1,PATL1,PIBF1,PIK…
TF	Factor: Fli-1; motif: NACCGGATATCCGGTN	TF:M11401	0.00515084	12156	244	183	20011	AGO2,ALMS1,ANAPC1,ANKHD1,ANKRD26,AP2S1,APC,ATXN2,C1ORF198,CC2D1A,CCAR2,CCDC138,CCDC14,CCDC15,CCDC22,CCDC85C,CCDC88C,CCHCR1,CCP110,CDK5RAP2,CENPJ,CEP112,CEP131,CEP135,CEP152,CEP164,CEP192,CEP85L,CGNL1,CIP2A,CNOT10,CNOT11,CNOT2,CNOT3,CNOT4,CNTLN,CNTROB,COPA,CYLD,DCP1A,DCP1B,DDX6,DIAPH3,DIP2A,DLG5,DNAJC7,DNM2,DNMBP,DSP,DZIP3,EIF3L,EIF4E2,EIF4ENIF1,EPS8,ESRRA,FAM184A,FAM193A,FAM83H,FARSA,FMR1,FUBP3,G…
TF	Factor: Pet-1; motif: ACCGGAWRTN	TF:M02072	0.00527301	2434	244	56	20011	AP2S1,ATXN2,CCAR2,CCP110,CEP131,CEP164,CEP44,CIP2A,CNOT10,CNTROB,COPA,DNAJC7,DZIP3,EDC3,EIF3L,EIF4E2,FAM83H,FMR1,FUBP3,GARRE1,IRAK1,KIAA1671,KIF14,KIF7,LPP,MAGED1,MINK1,N4BP2,NEDD1,NELFCD,NUP54,NUP58,ODF2,ODF2L,OFD1,PATL1,PIBF1,PIK3C2A,RASSF8,RAVER1,RBM22,RNF214,SASS6,SEC16A,SNRPB,SNX17,STIL,STUB1,TBC1D31,TBK1,TNRC6A,TP53,TP53BP2,TXLNG,WDCP,ZC3H7A
TF	Factor: Elf-1; motif: NANGCGGAAGTN; match class: 1	TF:M11448_1	0.0052802	2372	244	55	20011	ANAPC1,ATXN2,CCAR2,CCDC14,CCDC18,CCP110,CEP131,CEP295,CIP2A,CNOT10,CNOT2,CNOT3,COPA,CSPP1,DCP1A,DNAJC7,DZIP3,EIF3L,EIF4E2,ENTR1,FAM83H,FUBP3,HAUS8,INA,IRAK1,KIZ,LMO7,LPP,LRRCC1,MAGED1,MARF1,NEDD1,NUDT19,NUF2,ODF2,OFD1,PEX5,PSMC4,RAPGEF6,RBM22,RNF214,RUSC2,SIRT2,SNRPB,STIL,STUB1,TBK1,TDRD3,TNRC6A,TNRC6B,TP53BP2,TRIM56,TTF2,YTHDF2,ZCCHC2
TF	Factor: KROX; motif: CCCGCCCCCRCCCC	TF:M00982	0.00539031	8018	244	134	20011	AGO2,ALMS1,ANKHD1,ANKRD26,AP2S1,C1ORF198,CAMSAP3,CAPZA2,CCAR2,CCDC15,CCDC18,CCDC85C,CCDC88C,CCHCR1,CCSER2,CDK5RAP2,CENPJ,CEP112,CEP85,CEP85L,CNOT11,CNOT2,CNOT3,CNOT6L,CNTROB,CYLD,DCP1A,DDX6,DNMBP,DSP,EDC3,EIF3E,EIF4E2,EIF4ENIF1,ENTR1,EPS8,ERC1,ESRRA,FAM184A,FAM193A,FAM83H,FIP1L1,FUBP3,GARRE1,GCC1,GEMIN4,GIT1,GPBP1L1,GSE1,HAUS8,HELZ,IFT74,INA,INPPL1,KANK2,KIAA0753,KIAA1671,KIF1C,KIZ,KPNB1,LATS2,LI…
TF	Factor: ER81; motif: RCCGGAARYN	TF:M02065	0.00570921	12810	244	190	20011	ABLIM1,AGO2,ALMS1,ANAPC1,ANKHD1,AP2S1,ATXN2,CC2D1A,CCAR2,CCDC14,CCDC15,CCDC18,CCDC22,CCDC88C,CCNB2,CCP110,CCSER2,CDC23,CENPJ,CEP112,CEP131,CEP135,CEP164,CEP192,CEP295,CEP44,CEP55,CEP85L,CIP2A,CNOT1,CNOT10,CNOT11,CNOT2,CNOT3,CNOT4,CNOT6L,CNTROB,COPA,CRK,CSPP1,DCP1A,DCP1B,DDX20,DIAPH3,DIP2A,DNAJC7,DNMBP,DSP,DZIP3,EDC3,EIF3E,EIF3L,EIF4E2,EIF4ENIF1,ENTR1,EPS8,ERC1,ESRRA,FAM193A,FAM83H,FARSA,FIP1L1,FL…
TF	Factor: Pet-1; motif: GCNGGAAGYG	TF:M09918	0.00600488	13856	244	201	20011	ACTR5,ALMS1,ANAPC1,ANKHD1,ANKRD26,APC,ARHGAP32,ASCC3,C1ORF198,CAMSAP3,CAPZA2,CC2D1A,CCAR2,CCDC138,CCDC14,CCDC15,CCDC18,CCDC85C,CCDC88C,CCHCR1,CCP110,CCSER2,CDK16,CDK5RAP2,CENPE,CENPJ,CEP128,CEP131,CEP135,CEP152,CEP164,CEP192,CEP295,CEP44,CEP55,CEP85,CEP85L,CGNL1,CNOT1,CNOT11,CNOT2,CNOT3,CNOT4,CNOT6L,CNTLN,COPA,CRK,CYLD,DCP1A,DCP1B,DDX20,DDX6,DIAPH3,DIP2A,DLG5,DNAJC7,DNMBP,EDC3,EIF3E,EIF3L,EIF4E2,…
TF	Factor: E2F-1; motif: TTTSGCGCGMNR	TF:M00516	0.00606258	7093	244	122	20011	ACTR5,AGO2,ANAPC1,ANKHD1,ANKRD26,AP2S1,ASCC3,ATXN2,C1ORF198,CCAR2,CCDC85C,CCHCR1,CCP110,CDC23,CDK1,CENPJ,CEP112,CEP131,CEP152,CEP164,CEP192,CEP295,CEP85,CGNL1,CNOT1,CNOT10,CNOT11,CNOT3,CNOT6L,CSPP1,CYLD,DCP1B,DDX6,DIP2A,DLG5,DNMBP,DSP,EDC3,EIF3L,EIF4E2,EIF4ENIF1,EPS8,ERC1,ESRRA,FAM184A,FAM83H,FIP1L1,FMR1,GARRE1,GEMIN4,GIT1,GPBP1,GPBP1L1,GSE1,HAUS4,INPPL1,IQCB1,KANK2,KNTC1,KPNB1,LATS1,LMO7,LPP,LSM…
TF	Factor: SP1; motif: CCCCKCCCCC	TF:M02281	0.00635859	6639	244	116	20011	AGO2,ANKHD1,ANKRD26,AP2S1,APC,ARHGAP32,ATXN2,C1ORF198,CAMSAP3,CCDC138,CCDC15,CCDC18,CCDC85C,CCSER2,CDK16,CDK5RAP2,CENPJ,CEP112,CEP131,CEP295,CEP55,CEP85L,CNOT11,CNOT2,CNOT4,CNOT6L,CYLD,DDX6,DIP2A,DLG5,DSP,EIF3E,EIF4E2,EIF4ENIF1,ENTR1,EPS8,ERC1,ESRRA,FAM193A,FAM83H,FIP1L1,GARRE1,GEMIN4,GIT1,GPBP1,GPBP1L1,GSE1,HELZ,INA,INPPL1,KANK2,KIF1C,KIZ,KPNB1,LMO7,LPP,LRRCC1,LSM14B,LUZP1,MAD2L2,MARF1,MIA3,MINK…
TF	Factor: Elf-1; motif: NANGCGGAAGTR; match class: 1	TF:M11452_1	0.00699886	1730	244	44	20011	ANAPC1,ATXN2,CCDC18,CCP110,CEP131,CEP295,CEP44,CIP2A,CNOT10,CNOT2,COPA,DCP1A,DNAJC7,DNMBP,DZIP3,EIF3L,EIF4E2,ENTR1,FAM83H,FUBP3,HAUS8,LPP,MAGED1,MARF1,NEDD1,NUDT19,NUF2,NUP54,ODF2,OFD1,RAPGEF6,RBM22,RNF214,SIRT2,SNRPB,STIL,TDRD3,TNRC6A,TNRC6B,TP53,TP53BP2,TRIM56,TTF2,ZCCHC2
TF	Factor: E2F-1:Elk-1; motif: SGCGCSNNAMCGGAAGT	TF:M08205	0.0070788	14764	244	210	20011	ACTR5,AGO2,ALMS1,ANKHD1,ANKRD26,AP2S1,ASCC3,ATXN2,C1ORF198,CAMSAP3,CAPZA2,CC2D1A,CCAR2,CCDC14,CCDC15,CCDC18,CCDC22,CCDC85C,CCDC88C,CCNB2,CCSER2,CDK16,CDK5RAP2,CENPE,CENPJ,CEP112,CEP131,CEP135,CEP152,CEP164,CEP192,CEP295,CEP44,CEP55,CEP85,CEP85L,CGNL1,CIP2A,CNOT1,CNOT10,CNOT11,CNOT2,CNOT3,CNOT6L,CNTLN,CNTROB,COPA,CRK,CSPP1,CYLD,DCP1A,DDX6,DIAPH3,DIP2A,DLG5,DNAJC7,DNM2,DNMBP,DSP,DZIP3,EDC3,EIF3E,EI…
TF	Factor: GABP; motif: VCCGGAAGNGCR	TF:M00341	0.0071084	8373	244	138	20011	ANKRD26,APC,ARHGAP32,ASCC3,CC2D1A,CCAR2,CCDC14,CCDC15,CCDC18,CCDC88C,CCHCR1,CCP110,CENPE,CEP128,CEP131,CEP135,CEP164,CEP192,CEP44,CEP55,CEP85L,CGNL1,CNOT1,CNOT11,CNOT2,CNOT3,CNOT6L,CNTROB,COPA,CRK,DCP1B,DDX20,DDX6,DIAPH3,DIP2A,DLG5,DNAJC7,EDC3,EIF4E2,EIF4ENIF1,ENTR1,ESRRA,FAM193A,FAM83H,FARSA,FIP1L1,FLII,FMR1,GEMIN4,GIT1,GPBP1,GPBP1L1,GSE1,HAUS4,HAUS8,HELZ,INA,INPPL1,IQCB1,KIAA0753,KIAA1671,KIF14…
TF	Factor: ELF2; motif: CCCGGAARYN	TF:M02054	0.00762244	3104	244	66	20011	AP2S1,ATXN2,CCAR2,CCP110,CCSER2,CEP112,CEP131,CEP135,CEP164,CEP44,CEP55,CIP2A,CNOT10,CNTROB,COPA,DNAJC7,DZIP3,EDC3,EIF3L,EIF4E2,FAM83H,FMR1,FUBP3,GARRE1,GSE1,HAUS8,IRAK1,KIAA1671,KIF14,KIF7,LPP,LRRCC1,MAGED1,N4BP2,NCK2,NEDD1,NELFCD,NUP107,NUP54,NUP58,NUP88,ODF2,ODF2L,OFD1,PATL1,PIBF1,PIK3C2A,RAVER1,RBM22,RNF214,SASS6,SCYL2,SEC16A,SNRPB,SNX17,SPICE1,STIL,STUB1,TBC1D31,TBK1,TNRC6A,TNRC6B,TP53,TP53B…
TF	Factor: ELK3; motif: ACCGGAAGTN	TF:M03972	0.0076367	1228	244	35	20011	AP2S1,ATXN2,CCP110,CEP131,CEP164,CEP44,CNTROB,COPA,DNAJC7,EDC3,EIF3L,EIF4E2,FAM83H,FMR1,FUBP3,GARRE1,KIAA1671,MAGED1,NEDD1,NELFCD,NUP54,NUP58,PATL1,PIBF1,PIK3C2A,RBM22,RNF214,SEC16A,SNRPB,SNX17,STIL,STUB1,TBC1D31,TBK1,TNRC6A
TF	Factor: PEA3; motif: NACCGGAAGTN; match class: 1	TF:M11427_1	0.00870356	4689	244	89	20011	ALMS1,ANKHD1,ATXN2,CC2D1A,CCAR2,CCDC14,CCDC18,CCDC22,CEP112,CEP135,CEP164,CIP2A,CNOT10,CNOT2,CNTROB,COPA,CSPP1,DCP1B,DIAPH3,DNAJC7,DZIP3,EDC3,EIF3L,EIF4E2,ENTR1,EPS8,ERC1,FAM193A,FAM83H,FARSA,FMR1,FUBP3,GARRE1,GEMIN4,HAUS8,INA,KIAA0753,KIAA1671,KIF14,KIF7,KPNB1,LPP,LRRCC1,LSM14B,LZTS2,MARF1,MINK1,MPHOSPH9,N4BP2,NCK2,NCKAP5L,NEDD1,NELFCD,NUDT19,NUP107,NUP42,NUP54,ODF2,ODF2L,OFD1,PEX5,PIBF1,PLK1,PO…
TF	Factor: NRF-1; motif: GCGCMTGCGCN	TF:M07052	0.00886333	2165	244	51	20011	ANAPC1,ANKRD26,CAPZA2,CC2D1A,CCDC18,CCDC88C,CCHCR1,CCSER2,CEP192,CEP295,CEP44,CEP85,CNOT1,CNOT4,CNTLN,CNTROB,CRK,DIP2A,EPS8,ESRRA,FIP1L1,FMR1,GEMIN4,GPBP1L1,LSM14B,MINK1,MPHOSPH9,NCKAP5L,NELFCD,NUP107,NUP62,PAN3,PATL1,PCNT,PDLIM7,RAPGEF6,RAVER1,RTCB,SEC16A,SIPA1L3,SPICE1,STUB1,TBK1,TELO2,TNIP1,TP53BP2,TRIM37,TTC28,UNK,UPF1,YTHDF1
TF	Factor: ELF4; motif: NCCACTTCCGGNNNN	TF:M12601	0.00899263	5780	244	104	20011	ALMS1,ANAPC1,AP2S1,ATXN2,CC2D1A,CCAR2,CCDC14,CCP110,CEP112,CEP131,CEP164,CEP44,CEP55,CIP2A,CNOT10,CNOT11,CNOT3,CNTROB,COPA,CSPP1,DCP1B,DIAPH3,DNAJC7,DZIP3,EDC3,EIF3L,EIF4E2,ENTR1,ERC1,FAM83H,FMR1,FUBP3,GARRE1,GEMIN4,GSE1,HAUS8,IRAK1,KIAA0753,KIAA1671,KIF14,KIF1C,KIF7,KNTC1,KPNB1,LIMD1,LPP,LRRCC1,LSM14B,LZTS2,MAD2L2,MAGED1,MARF1,MPHOSPH9,N4BP2,NCKAP5L,NEDD1,NELFCD,NUDT19,NUP107,NUP54,NUP58,NUP88,O…
TF	Factor: PEA3; motif: NACCGGAAGTN	TF:M11430	0.00906681	11079	244	170	20011	ALMS1,ANAPC1,ANKHD1,AP2S1,APC,ATXN2,CC2D1A,CCAR2,CCDC14,CCDC18,CCDC22,CCNB2,CCP110,CCSER2,CDC23,CEP112,CEP131,CEP135,CEP152,CEP164,CEP295,CEP44,CEP55,CEP85,CEP85L,CIP2A,CNOT1,CNOT10,CNOT11,CNOT2,CNOT3,CNOT4,CNTROB,COPA,CRK,CSPP1,DCP1A,DCP1B,DDX20,DIAPH3,DLG5,DNAJC7,DNM2,DSP,DZIP3,EDC3,EIF3E,EIF3L,EIF4E2,EIF4ENIF1,ENTR1,EPS8,ERC1,ESRRA,FAM193A,FAM83H,FARSA,FIP1L1,FMR1,FUBP3,GARRE1,GEMIN4,GPBP1L1,G…
TF	Factor: ESE-1; motif: NSMGGAARTN	TF:M01214	0.00978157	7699	244	129	20011	ACTR5,ANKHD1,AP2S1,ATXN2,CC2D1A,CCAR2,CCDC18,CCNB2,CCP110,CCSER2,CEP112,CEP128,CEP131,CEP135,CEP164,CEP192,CEP295,CEP44,CEP55,CIP2A,CNOT10,CNOT11,CNOT2,CNOT3,CNTROB,COPA,CRK,CSPP1,DCP1A,DNAJC7,DSP,DZIP3,EDC3,EIF3E,EIF3L,EIF4E2,ENTR1,EPS8,ERC1,ESRRA,FAM83H,FIP1L1,FLII,FMR1,FUBP3,GARRE1,GPBP1,GSE1,HAUS8,INPPL1,IRAK1,KIAA0753,KIAA1671,KIF14,KIF7,KPNB1,LATS2,LIMD1,LPP,LRRCC1,LSM14B,LZTS2,MAGED1,MARF1…
TF	Factor: ESE-1; motif: NSMGGAARTN	TF:M02055	0.00978157	7699	244	129	20011	ACTR5,ANKHD1,AP2S1,ATXN2,CC2D1A,CCAR2,CCDC18,CCNB2,CCP110,CCSER2,CEP112,CEP128,CEP131,CEP135,CEP164,CEP192,CEP295,CEP44,CEP55,CIP2A,CNOT10,CNOT11,CNOT2,CNOT3,CNTROB,COPA,CRK,CSPP1,DCP1A,DNAJC7,DSP,DZIP3,EDC3,EIF3E,EIF3L,EIF4E2,ENTR1,EPS8,ERC1,ESRRA,FAM83H,FIP1L1,FLII,FMR1,FUBP3,GARRE1,GPBP1,GSE1,HAUS8,INPPL1,IRAK1,KIAA0753,KIAA1671,KIF14,KIF7,KPNB1,LATS2,LIMD1,LPP,LRRCC1,LSM14B,LZTS2,MAGED1,MARF1…
TF	Factor: DP2; motif: NNGGCGGGARN	TF:M12596	0.0100432	2485	244	56	20011	CAMSAP3,CCDC15,CCDC18,CCHCR1,CDC23,CEP152,CEP192,CEP55,CEP85,CEP85L,CNOT3,CNTLN,CYLD,DIP2A,FARSA,FMR1,HAUS4,HAUS8,KANK2,LMO7,LPP,LRRCC1,LUZP1,MAD2L2,N4BP2,NEDD1,NEK4,NUP54,NUP58,NUP62,PATL1,PCNT,PKN2,PRRC2B,RAVER1,RBM22,RUSC2,SEC16A,SIK2,SIRT2,SNRPB,SRCIN1,STIP1,TBC1D31,TCHP,TELO2,TJP1,TNRC6C,TTC28,UNK,USP54,WDCP,YTHDF1,YWHAE,ZC3H7A,ZNF598
TF	Factor: GABPA; motif: ACCGGAAGTN	TF:M03990	0.0107462	5360	244	98	20011	ANAPC1,ANKHD1,AP2S1,APC,ATXN2,CCAR2,CCDC14,CCDC22,CCP110,CCSER2,CEP112,CEP131,CEP135,CEP164,CEP44,CEP55,CIP2A,CNOT10,CNOT2,CNTROB,COPA,CSPP1,DIAPH3,DNAJC7,DZIP3,EDC3,EIF3L,EIF4E2,EIF4ENIF1,EPS8,FAM193A,FAM83H,FMR1,FUBP3,GARRE1,GSE1,HAUS8,IRAK1,KIAA0753,KIAA1671,KIF14,KIF7,LATS1,LPP,LRRCC1,LSM14B,MAGED1,MINK1,N4BP2,NCK2,NEDD1,NELFCD,NUDT19,NUP107,NUP54,NUP58,NUP88,ODF2,ODF2L,OFD1,PAK4,PATL1,PDLIM7…
TF	Factor: PEA3; motif: NACCGGAAGTN; match class: 1	TF:M11430_1	0.0108522	4999	244	93	20011	ALMS1,ANAPC1,ANKHD1,ATXN2,CC2D1A,CCAR2,CCDC14,CCDC18,CCDC22,CEP112,CEP135,CEP164,CIP2A,CNOT10,CNOT2,CNTROB,COPA,CSPP1,DCP1B,DIAPH3,DNAJC7,DZIP3,EDC3,EIF3L,EIF4E2,ENTR1,ERC1,FAM83H,FARSA,FMR1,FUBP3,GARRE1,GEMIN4,GPBP1L1,HAUS8,INA,KIAA0753,KIAA1671,KIF14,KIF1C,KIF7,KPNB1,LPP,LRRCC1,LSM14B,LZTS2,MARF1,MINK1,MPHOSPH9,N4BP2,NCK2,NCKAP5L,NEDD1,NELFCD,NUDT19,NUP107,NUP42,NUP54,ODF2,ODF2L,OFD1,PEX5,PIBF1…
TF	Factor: Rb:E2F-1:DP-1; motif: TTTSGCGC; match class: 1	TF:M00740_1	0.0108608	4713	244	89	20011	ACTR5,AGO2,ANKHD1,ANKRD26,ATXN2,CAPZA2,CC2D1A,CCAR2,CCDC85C,CDC23,CDK1,CENPJ,CEP112,CEP164,CEP192,CGNL1,CIP2A,CNOT1,CNOT10,CNOT11,CNOT3,CNOT6L,CNTLN,CYLD,DCP1B,DIP2A,DLG5,DZIP3,EIF3E,EIF4E2,FAM184A,FARSA,FIP1L1,FMR1,GCC1,GEMIN4,GPBP1,HAUS8,KNTC1,LMO7,LPP,LUZP1,MAD2L2,MARF1,MINK1,MPHOSPH9,N4BP2,NDC80,NUP107,NUP42,NUP54,NUP58,ODF2L,OFD1,PATL1,PCNT,PIBF1,PIK3C2A,PKN2,POC1B,PROSER3,PRRC2B,RAPGEF6,RAV…
TF	Factor: Fli-1; motif: NACCGGAWWTCCGGTY	TF:M11399	0.0109282	13175	244	193	20011	ACTR5,AGO2,ALMS1,ANAPC1,ANKHD1,ANKRD26,AP2S1,APC,ATXN2,CAMSAP3,CC2D1A,CCAR2,CCDC138,CCDC14,CCDC15,CCDC22,CCDC85C,CCHCR1,CCP110,CCSER2,CDK1,CDK5RAP2,CENPE,CENPJ,CEP112,CEP131,CEP135,CEP152,CEP164,CEP55,CEP85L,CGNL1,CIP2A,CNOT11,CNOT2,CNOT3,CNOT4,CNOT6L,CNTLN,CNTROB,COPA,CRK,CYLD,DCP1A,DCP1B,DDX6,DIAPH3,DIP2A,DLG5,DNAJC7,DNM2,DNMBP,DSP,DZIP3,EIF3L,EIF4E2,EIF4ENIF1,EPS8,ESRRA,FAM184A,FAM193A,FAM83H,…
TF	Factor: ZBP89; motif: CCCCKCCCCCNN	TF:M07397	0.011187	7325	244	124	20011	AGO2,ALMS1,ANKHD1,AP2S1,APC,ARHGAP32,ATXN2,C1ORF198,CAMSAP3,CCDC138,CCDC15,CCDC18,CCDC85C,CCSER2,CDK1,CDK16,CDK5RAP2,CENPJ,CEP112,CEP131,CEP295,CEP55,CEP85L,CIP2A,CNOT11,CNOT2,CNOT4,CNOT6L,CNTROB,CYLD,DDX6,DIP2A,DLG5,DSP,DZIP3,EIF3E,EIF4E2,EIF4ENIF1,ENTR1,EPS8,ERC1,ESRRA,FAM193A,FAM83H,FIP1L1,GARRE1,GEMIN4,GIT1,GPBP1,GPBP1L1,GSE1,HELZ,INA,INPPL1,KANK2,KIF1C,KIZ,KNTC1,KPNB1,LMO7,LPP,LRRCC1,LSM14B,…
TF	Factor: Elk-1; motif: NACMGGAAGTN	TF:M11432	0.0114013	6256	244	110	20011	ACTR5,ALMS1,ANAPC1,ANKHD1,AP2S1,ATXN2,CCAR2,CCDC14,CCDC88C,CCP110,CEP128,CEP131,CEP164,CEP44,CEP55,CIP2A,CNOT10,CNOT3,CNTROB,COPA,CSPP1,DCP1B,DDX6,DIAPH3,DNAJC7,DZIP3,EDC3,EIF3L,EIF4E2,ENTR1,EPS8,FAM193A,FAM83H,FIP1L1,FLII,FMR1,FUBP3,GARRE1,GEMIN4,HAUS8,INPPL1,IRAK1,KIAA0753,KIAA1671,KIF14,KIF7,KNTC1,KPNB1,LIMD1,LPP,LRRCC1,LSM14B,LZTS2,MAD2L2,MAGED1,MARF1,MINK1,N4BP2,NCK2,NEDD1,NELFCD,NUDT19,NUF2…
TF	Factor: ERG; motif: ACCGGAARTN	TF:M03975	0.0115103	10168	244	159	20011	ABLIM1,ACTR5,ALMS1,ANAPC1,ANKHD1,AP2S1,ATXN2,CCAR2,CCDC14,CCDC15,CCDC18,CCDC88C,CCP110,CCSER2,CDC23,CENPJ,CEP112,CEP128,CEP131,CEP135,CEP164,CEP44,CEP55,CEP85L,CIP2A,CNOT10,CNOT2,CNOT3,CNTROB,COPA,CRK,CSPP1,DCP1B,DDX20,DIAPH3,DNAJC7,DSP,DZIP3,EDC3,EIF3L,EIF4E2,ENTR1,EPS8,ERC1,ESRRA,FAM193A,FAM83H,FARSA,FIP1L1,FMR1,FUBP3,GARRE1,GEMIN4,GPBP1L1,GSE1,HAUS8,INA,IQCB1,IRAK1,KIAA0753,KIAA1671,KIF14,KIF1…
TF	Factor: ER81; motif: NACCGGAAGTN	TF:M11421	0.0117543	2561	244	57	20011	AP2S1,ATXN2,CCAR2,CCP110,CEP131,CEP164,CEP44,CIP2A,CNOT10,CNTROB,COPA,CSPP1,DNAJC7,DZIP3,EDC3,EIF3L,EIF4E2,FAM83H,FMR1,FUBP3,GARRE1,IRAK1,KIAA1671,KIF14,KIF7,LPP,MAGED1,MINK1,N4BP2,NEDD1,NELFCD,NUP54,NUP58,ODF2,ODF2L,OFD1,PATL1,PIBF1,PIK3C2A,RASSF8,RAVER1,RBM22,RNF214,RPGRIP1L,SASS6,SEC16A,SNRPB,SNX17,STIL,STUB1,TBC1D31,TBK1,TNRC6A,TP53,TP53BP2,WDCP,ZC3H7A
TF	Factor: WT1; motif: CGCCCCCNCN	TF:M02036	0.0118297	10003	244	157	20011	ACTR5,AGO2,ALMS1,ANKHD1,ANKRD26,AP2S1,C1ORF198,CAMSAP3,CAPZA2,CCDC138,CCDC15,CCDC18,CCDC85C,CCDC88C,CCHCR1,CCSER2,CDK1,CDK5RAP2,CENPJ,CEP112,CEP131,CEP135,CEP192,CEP85,CEP85L,CNOT1,CNOT10,CNOT11,CNOT2,CNOT3,CNOT6L,CNTLN,CNTROB,CYLD,DCP1A,DCP1B,DDX20,DDX6,DLG5,DNAJC7,DNMBP,DSP,EDC3,EIF3E,EIF4E2,EIF4ENIF1,ENTR1,EPS8,ERC1,ESRRA,FAM184A,FAM193A,FAM83H,FARSA,FIP1L1,FMR1,FUBP3,GARRE1,GEMIN4,GIT1,GPBP1,…
TF	Factor: Sp2; motif: GGGGCGGGG; match class: 1	TF:M10435_1	0.0121853	3614	244	73	20011	ACTR5,AGO2,ATXN2,C1ORF198,CAMSAP3,CCDC138,CCDC14,CCDC15,CCDC18,CCDC85C,CCDC88C,CCSER2,CEP112,CEP131,CEP85L,CGNL1,CNOT11,CNOT4,CYLD,DDX6,DIP2A,DSP,EIF3E,ERC1,ESRRA,FAM83H,FIP1L1,FLII,GIT1,HAUS8,HELZ,INPPL1,KANK2,KIF1C,KIZ,LIMD1,LMO7,LRRCC1,LZTS2,MAD2L2,MARF1,MIA3,NCK2,NCKAP5L,NELFCD,NUP62,ODF2,PCNT,PDLIM7,PEX5,PKN2,POC5,PPP1R13B,PRRC2B,PXN,RAPGEF6,RAVER1,SAMD4B,SCYL2,SEC16A,SIK2,SMG7,SNX17,STIP1,S…
TF	Factor: ETV5; motif: NCCGGAWGYN	TF:M03983	0.0122687	3213	244	67	20011	ANKHD1,AP2S1,ATXN2,CCAR2,CCP110,CEP131,CEP164,CEP44,CIP2A,CNOT10,CNOT3,CNTROB,COPA,CSPP1,DNAJC7,DZIP3,EDC3,EIF3L,EIF4E2,ENTR1,FAM83H,FMR1,FUBP3,GARRE1,IRAK1,KIAA0753,KIAA1671,KIF14,KIF7,LPP,LSM14B,LZTS2,MAGED1,MARF1,N4BP2,NEDD1,NELFCD,NUP54,NUP58,ODF2,ODF2L,OFD1,PATL1,PIBF1,PIK3C2A,PROSER3,RAVER1,RBM22,RNF214,RPGRIP1L,SASS6,SCLT1,SEC16A,SNRPB,SNX17,STIL,STUB1,TARS2,TBC1D31,TBK1,TNRC6A,TNRC6B,TP53…
TF	Factor: Pax-3; motif: NNNNNNCGTCACGSTYNNNNN	TF:M00327	0.0122944	13567	244	197	20011	ABLIM1,ACTR5,ALMS1,ANAPC1,ANKHD1,ANKRD26,APC,ARHGAP32,ASCC3,ATXN2,CAPZA2,CC2D1A,CCAR2,CCDC138,CCDC14,CCDC22,CCDC88C,CCNB2,CCP110,CDC23,CDK16,CDK5RAP2,CENPE,CENPJ,CEP131,CEP152,CEP164,CEP192,CEP295,CEP44,CEP55,CEP85,CEP85L,CIP2A,CNOT1,CNOT10,CNOT11,CNOT2,CNOT3,CNTLN,CNTROB,COPA,CRK,CSPP1,CYLD,DCP1A,DCP1B,DDX20,DIAPH3,DIP2A,DLG5,DNAJC7,DNM2,DNMBP,DZIP3,EDC3,EIF3E,EIF4E2,EIF4ENIF1,EPS8,ERC1,ESRRA,FA…
TF	Factor: TIEG1; motif: NCCCNSNCCCCGCCCCC	TF:M12351	0.012351	12637	244	187	20011	ACTR5,AGO2,ANKHD1,ANKRD26,APC,ARHGAP32,ASCC3,ATXN2,C1ORF198,CAMSAP3,CAPZA2,CC2D1A,CCAR2,CCDC138,CCDC14,CCDC15,CCDC18,CCDC22,CCDC85C,CCDC88C,CCHCR1,CCSER2,CDC23,CDK1,CDK16,CDK5RAP2,CENPJ,CEP112,CEP131,CEP164,CEP295,CEP55,CEP85,CEP85L,CGNL1,CIP2A,CNOT10,CNOT11,CNOT2,CNOT3,CNOT4,CNOT6L,CRK,CYLD,DCP1A,DCP1B,DDX6,DIP2A,DLG5,DNAJC7,DNMBP,DSP,DZIP3,EIF3E,EIF4E2,EIF4ENIF1,ENTR1,ERC1,ESRRA,FAM184A,FAM193A…
TF	Factor: Fli-1; motif: ACCGGAAGYN	TF:M02073	0.0125413	5968	244	106	20011	ALMS1,ANAPC1,AP2S1,ATXN2,CCAR2,CCDC14,CCDC18,CCP110,CCSER2,CEP112,CEP131,CEP164,CEP44,CEP55,CEP85L,CIP2A,CNOT10,CNOT2,CNTROB,COPA,CSPP1,DCP1B,DIAPH3,DNAJC7,DNM2,DZIP3,EDC3,EIF3L,EIF4E2,EPS8,FAM193A,FAM83H,FARSA,FMR1,FUBP3,GARRE1,GPBP1L1,GSE1,HAUS8,IRAK1,KIAA0753,KIAA1671,KIF14,KIF7,KNTC1,KPNB1,LPP,LRRCC1,LSM14A,LSM14B,MAD2L2,MAGED1,MARF1,MINK1,N4BP2,NCK2,NDC80,NEDD1,NELFCD,NUDT19,NUP107,NUP54,NUP…
TF	Factor: FLI-1; motif: CMGGAWGTSAN	TF:M01208	0.0126426	6344	244	111	20011	ACTR5,AP2S1,ATXN2,CCAR2,CCDC18,CCDC22,CCDC88C,CCP110,CDK1,CENPE,CEP128,CEP131,CEP135,CEP164,CEP192,CEP44,CIP2A,CNOT10,CNTROB,COPA,DNAJC7,DSP,DZIP3,EDC3,EIF3E,EIF3L,EIF4E2,EIF4ENIF1,ENTR1,EPS8,ESRRA,FAM83H,FIP1L1,FLII,FMR1,FUBP3,GARRE1,GCC1,GPBP1L1,INPPL1,IRAK1,KIAA0753,KIAA1671,KIF14,KIF1C,KIF7,KNTC1,KPNB1,LIMD1,LPP,LRRCC1,LSM14B,LZTS2,MAGED1,N4BP2,NCKAP5L,NCOR2,NDC80,NEDD1,NEK4,NELFCD,NUDT19,NUF…
TF	Factor: Pax-5; motif: RRMSWGANWYCTNRAGCGKRACSRYNSM	TF:M00144	0.0127234	13477	244	196	20011	ACTR5,AGO2,ALMS1,ANAPC1,ANKHD1,ANKRD26,APC,ARHGAP32,ASCC3,CAMSAP3,CC2D1A,CCAR2,CCDC138,CCDC14,CCDC22,CCDC85C,CCDC88C,CCNB2,CCP110,CCSER2,CDC23,CDK5RAP2,CENPE,CENPJ,CEP112,CEP131,CEP135,CEP152,CEP164,CEP192,CEP44,CEP55,CEP85L,CGNL1,CIP2A,CNOT1,CNOT10,CNOT11,CNOT2,CNOT3,CNOT4,CNOT6L,CNTLN,CNTROB,COPA,CYLD,DCP1A,DCP1B,DDX20,DDX6,DIAPH3,DIP2A,DLG5,DNAJC7,DNMBP,DSP,DZIP3,EDC3,EIF3E,EIF3L,EIF4E2,EIF4EN…
TF	Factor: E2F; motif: TTTSGCGS; match class: 1	TF:M00426_1	0.0134021	5976	244	106	20011	ACTR5,AGO2,ANKHD1,ANKRD26,ATXN2,C1ORF198,CCAR2,CCDC85C,CCHCR1,CCP110,CDC23,CDK1,CENPJ,CEP112,CEP131,CEP164,CEP192,CEP85,CEP85L,CGNL1,CNOT1,CNOT10,CNOT11,CNOT3,CNOT4,CNOT6L,CNTLN,CYLD,DDX20,DDX6,DIAPH3,DIP2A,DLG5,EDC3,EIF3E,EIF3L,EIF4E2,EIF4ENIF1,FAM184A,FAM83H,FARSA,FIP1L1,GCC1,GEMIN4,GPBP1,HAUS8,KANK2,KNTC1,KPNB1,LATS1,LMO7,LPP,LRRCC1,LZTS2,MAD2L2,MARF1,N4BP2,NCK2,NDC80,NEK4,NIN,NUDT19,NUF2,NUP1…
TF	Factor: c-ets-2; motif: ACCGGAWRTN	TF:M02064	0.0136422	11135	244	170	20011	ABLIM1,ACTR5,ALMS1,ANAPC1,ANKHD1,AP2S1,APC,ARHGAP32,ATXN2,CCAR2,CCDC14,CCDC15,CCDC18,CCDC22,CCDC88C,CCP110,CCSER2,CDC23,CEP112,CEP128,CEP131,CEP135,CEP152,CEP164,CEP44,CEP55,CEP85,CEP85L,CIP2A,CNOT1,CNOT10,CNOT2,CNOT3,CNTROB,COPA,CRK,CSPP1,DCP1B,DDX20,DIAPH3,DNAJC7,DNM2,DSP,DZIP3,EDC3,EIF3L,EIF4E2,EIF4ENIF1,ENTR1,EPS8,FAM193A,FAM83H,FARSA,FIP1L1,FMR1,FUBP3,GARRE1,GEMIN4,GPBP1L1,GSE1,HAUS8,HELZ,IN…
TF	Factor: E2F-6; motif: NGGGCGGGARRNN	TF:M09895	0.0139032	7982	244	132	20011	ACTR5,AGO2,ALMS1,ANKHD1,ANKRD26,AP2S1,ASCC3,ATXN2,CAMSAP3,CCAR2,CCDC138,CCDC15,CCDC18,CCDC22,CCHCR1,CDC23,CEP131,CEP135,CEP152,CEP192,CEP295,CEP44,CEP55,CEP85,CEP85L,CNOT1,CNOT10,CNOT11,CNOT2,CNOT3,CNOT4,CNOT6L,CNTLN,CNTROB,CYLD,DDX20,DIAPH3,DIP2A,DLG5,DNAJC7,DNM2,DSP,EIF3L,EPS8,ERC1,ESRRA,FAM193A,FAM83H,FARSA,FIP1L1,FMR1,FUBP3,GARRE1,GIT1,HAUS4,HAUS8,HELZ,IFT74,IRAK1,KANK2,KIF1C,KIZ,KNTC1,KPNB1,…
TF	Factor: ZNF148; motif: NNNNNNCCNNCCCCTCCCCCACCCN	TF:M09834	0.0140025	7121	244	121	20011	AGO2,ANKHD1,AP2S1,APC,ATXN2,C1ORF198,CAMSAP3,CC2D1A,CCAR2,CCDC15,CCDC18,CCDC85C,CCDC88C,CCSER2,CDK1,CDK16,CDK5RAP2,CENPJ,CEP112,CEP295,CEP55,CEP85L,CIP2A,CNOT11,CNOT2,CNOT4,CNTROB,DDX6,DIP2A,DLG5,DSP,DZIP3,EIF3E,EIF4E2,EIF4ENIF1,ENTR1,EPS8,ERC1,ESRRA,FAM193A,FAM83H,FIP1L1,GARRE1,GEMIN4,GIT1,GPBP1,GPBP1L1,GSE1,HELZ,INA,INPPL1,KANK2,KIAA1671,KIF1C,KIZ,KNTC1,KPNB1,LATS1,LMO7,LPP,LRRCC1,LSM14B,LUZP1,…
TF	Factor: TFDP1; motif: NSGCGGGAANN	TF:M09789	0.0143611	2079	244	49	20011	ALMS1,CAMSAP3,CCDC15,CCDC18,CCHCR1,CEP152,CEP192,CEP55,CEP85,CEP85L,CNOT3,CNTLN,CYLD,DIP2A,FARSA,FMR1,HAUS4,HAUS8,KANK2,LMO7,LPP,LRRCC1,LUZP1,MAD2L2,N4BP2,NEDD1,NUP54,NUP62,PATL1,PRRC2B,RAVER1,RBM22,RUSC2,SEC16A,SIK2,SIRT2,SNRPB,SRCIN1,STIP1,TBC1D31,TCHP,TJP1,TNRC6C,TTC28,UNK,WDCP,YTHDF1,ZC3H7A,ZNF598
TF	Factor: Sp1; motif: CCCCGCCCCN; match class: 1	TF:M00933_1	0.0150513	5326	244	97	20011	ACTR5,AGO2,APC,ATXN2,C1ORF198,CAMSAP3,CCDC138,CCDC14,CCDC15,CCDC18,CCDC85C,CCDC88C,CCSER2,CDK16,CEP112,CEP131,CEP85L,CGNL1,CNOT11,CNOT4,CYLD,DDX6,DIP2A,DLG5,DSP,EIF3E,ENTR1,ERC1,ESRRA,FAM193A,FAM83H,FIP1L1,FLII,GEMIN4,GIT1,GPBP1,GSE1,HAUS8,HELZ,INPPL1,KANK2,KIF1C,KIZ,KPNB1,LIMD1,LMO7,LPP,LRRCC1,LSM14B,LUZP1,LZTS2,MAD2L2,MARF1,MIA3,MINK1,NCK2,NCKAP5L,NEDD1,NELFCD,NUP62,NYNRIN,ODF2,PAN3,PCNT,PDLIM7…
TF	Factor: CREB1; motif: NNNNSSGGCGCSSNNNNRTGACGTCAC; match class: 1	TF:M12591_1	0.0152036	9536	244	151	20011	ABLIM1,ACTR5,ANKHD1,ASCC3,ATXN2,C1ORF198,CAMSAP3,CAPZA2,CCDC14,CCDC18,CCDC22,CCDC85C,CCSER2,CDC23,CDK1,CDK5RAP2,CENPE,CENPJ,CEP112,CEP131,CEP135,CEP152,CEP164,CEP192,CEP295,CEP44,CEP55,CEP85L,CIP2A,CNOT1,CNOT10,CNOT3,CNOT4,CNOT6L,CNTROB,CRK,CYLD,DCP1A,DCP1B,DIAPH3,DNAJC7,DNMBP,DZIP3,EDC3,EIF3E,EIF4E2,EIF4ENIF1,ENTR1,EPS8,ERC1,FAM184A,FAM193A,FARSA,FIP1L1,FLII,FMR1,FUBP3,GARRE1,GCC1,GEMIN4,GIT1,GP…
TF	Factor: Sp1; motif: GGNDGGRGGCGGGG	TF:M04953	0.0160827	8886	244	143	20011	AGO2,ANKHD1,ANKRD26,AP2S1,APC,ARHGAP32,ASCC3,ATXN2,C1ORF198,CAMSAP3,CAPZA2,CC2D1A,CCDC138,CCDC15,CCDC18,CCDC85C,CCSER2,CDK1,CDK16,CDK5RAP2,CENPJ,CEP112,CEP131,CEP55,CEP85L,CIP2A,CNOT10,CNOT2,CNOT3,CNOT4,CNOT6L,CNTROB,CRK,CYLD,DCP1B,DDX6,DIP2A,DLG5,DNMBP,DSP,DZIP3,EIF3E,EIF4E2,ENTR1,EPS8,ERC1,ESRRA,FAM184A,FAM193A,FAM83H,FIP1L1,GARRE1,GEMIN4,GIT1,GPBP1,GPBP1L1,GSE1,HELZ,IFT74,INA,INPPL1,IRAK1,KANK…
TF	Factor: TCF-1; motif: ACATCGRGRCGCTGW; match class: 1	TF:M11601_1	0.016393	11335	244	172	20011	ACTR5,AGO2,ANAPC1,ANKHD1,ASCC3,ATXN2,C1ORF198,CAMSAP3,CAPZA2,CC2D1A,CCAR2,CCDC85C,CCDC88C,CCHCR1,CCSER2,CDC23,CDK5RAP2,CENPE,CENPJ,CEP112,CEP131,CEP152,CEP164,CEP192,CEP44,CEP85,CEP85L,CGNL1,CNOT1,CNOT10,CNOT11,CNOT2,CNOT3,CNOT6L,CNTROB,COPA,CRK,CYLD,DCP1A,DCP1B,DDX6,DIP2A,DLG5,DNAJC7,DNM2,DNMBP,DSP,EDC3,EIF4E2,EIF4ENIF1,ENTR1,EPS8,ERC1,ESRRA,FAM184A,FAM193A,FAM83H,FARSA,FIP1L1,FLII,FMR1,FUBP3,GA…
TF	Factor: Erg; motif: NACCGGATATCCGGTN	TF:M11397	0.0164906	12223	244	182	20011	ACTR5,AGO2,ALMS1,ANAPC1,ANKHD1,ANKRD26,AP2S1,APC,ATXN2,C1ORF198,CC2D1A,CCAR2,CCDC138,CCDC14,CCDC15,CCDC22,CCDC85C,CCHCR1,CCP110,CDK1,CDK5RAP2,CENPJ,CEP112,CEP131,CEP135,CEP152,CEP164,CEP295,CEP55,CEP85L,CGNL1,CIP2A,CNOT11,CNOT2,CNOT3,CNOT4,CNTLN,CNTROB,COPA,CYLD,DCP1A,DCP1B,DDX6,DIAPH3,DIP2A,DLG5,DNAJC7,DNM2,DNMBP,DSP,DZIP3,EIF3L,EIF4E2,EIF4ENIF1,EPS8,ESRRA,FAM184A,FAM193A,FAM83H,FARSA,FMR1,FUBP3…
TF	Factor: GABP-alpha; motif: NACCGGAAGTN	TF:M11414	0.0165273	2977	244	63	20011	AP2S1,ATXN2,CCAR2,CCP110,CEP131,CEP164,CEP44,CIP2A,CNOT10,CNTROB,COPA,CSPP1,DNAJC7,DZIP3,EDC3,EIF3L,EIF4E2,FAM83H,FMR1,FUBP3,GARRE1,IRAK1,KIAA0753,KIAA1671,KIF14,KIF7,LPP,MAGED1,MINK1,N4BP2,NEDD1,NELFCD,NUDT19,NUP54,NUP58,ODF2,ODF2L,OFD1,PATL1,PIBF1,PIK3C2A,PPP2R5C,PROSER3,RASSF8,RAVER1,RBM22,RNF214,RPGRIP1L,SASS6,SEC16A,SNRPB,SNX17,STIL,STUB1,TARS2,TBC1D31,TBK1,TNRC6A,TNRC6B,TP53,TP53BP2,WDCP,ZC…
TF	Factor: FLI-1; motif: NAYTTCCGGT	TF:M08913	0.0169263	8488	244	138	20011	ALMS1,ANAPC1,ANKHD1,AP2S1,ATXN2,CC2D1A,CCAR2,CCDC14,CCDC18,CCNB2,CCP110,CCSER2,CENPJ,CEP112,CEP131,CEP135,CEP164,CEP295,CEP44,CEP55,CEP85L,CIP2A,CNOT10,CNOT11,CNOT2,CNOT3,CNTROB,COPA,CRK,CSPP1,DCP1A,DCP1B,DIAPH3,DNAJC7,DSP,DZIP3,EDC3,EIF3L,EIF4E2,ENTR1,EPS8,ESRRA,FAM193A,FAM83H,FMR1,FUBP3,GARRE1,GEMIN4,GPBP1L1,GSE1,HAUS8,INA,IRAK1,KIAA0753,KIAA1671,KIF14,KIF1C,KIF7,KNTC1,KPNB1,LPP,LRRCC1,LSM14B,L…
TF	Factor: E2F-1:DP-1; motif: TTTCSCGC; match class: 1	TF:M00736_1	0.0177015	4767	244	89	20011	AGO2,ALMS1,ANKHD1,C1ORF198,CAMSAP3,CCAR2,CCDC18,CCHCR1,CCP110,CDC23,CENPJ,CEP192,CEP85,CEP85L,CNOT1,CNOT10,CNOT11,CNOT3,CNOT6L,CNTLN,CYLD,DDX6,DLG5,EDC3,FAM184A,FARSA,FIP1L1,FMR1,GEMIN4,HAUS8,IQCB1,KANK2,KIF1C,KPNB1,LATS1,LMO7,LPP,LRRCC1,LUZP1,MAD2L2,MARF1,MINK1,N4BP2,NEK4,NIN,NUDT19,NUP107,NUP42,NUP54,NUP58,NUP62,ODF2L,PAK4,PATL1,PCNT,PIBF1,PKN2,PROSER3,PRRC2B,RAVER1,RPGRIP1L,RUSC2,SAMD4B,SEC16A…
TF	Factor: NRF-1; motif: CGCATGCGCR	TF:M00652	0.0184617	1390	244	37	20011	ANKRD26,ASCC3,CAPZA2,CCDC88C,CCSER2,CEP192,CEP295,CNTLN,CNTROB,CRK,DIP2A,EIF3E,FAM83H,FIP1L1,FMR1,GEMIN4,GPBP1L1,LSM14B,MINK1,MPHOSPH9,NELFCD,NUP107,NUP62,PAN3,PATL1,PCNT,RAPGEF6,RAVER1,SEC16A,SIPA1L3,SPICE1,TBK1,TNIP1,TRIM37,TTC28,UPF1,YWHAE
TF	Factor: Sp1; motif: GGGGCGGGGT	TF:M00008	0.0185886	10319	244	160	20011	ABLIM1,ACTR5,AGO2,ANAPC1,ANKHD1,ASCC3,ATXN2,C1ORF198,CAMSAP3,CC2D1A,CCDC138,CCDC14,CCDC15,CCDC18,CCDC22,CCDC85C,CCDC88C,CCHCR1,CCSER2,CDC23,CDK5RAP2,CENPJ,CEP112,CEP131,CEP135,CEP152,CEP164,CEP44,CEP85,CEP85L,CGNL1,CNOT10,CNOT11,CNOT2,CNOT4,CNOT6L,CNTLN,CNTROB,COPA,CRK,CYLD,DCP1B,DDX6,DIP2A,DLG5,DNAJC7,DNM2,DNMBP,DSP,EIF3E,ERC1,ESRRA,FAM184A,FAM193A,FAM83H,FIP1L1,FLII,FMR1,FUBP3,GARRE1,GEMIN4,GPB…
TF	Factor: ELF4; motif: NCCGGAARTN	TF:M02056	0.0199147	5432	244	98	20011	ANKHD1,AP2S1,ATXN2,CC2D1A,CCAR2,CCNB2,CCP110,CENPJ,CEP112,CEP131,CEP135,CEP164,CEP44,CIP2A,CNOT10,CNOT11,CNOT2,CNOT3,CNOT4,CNTROB,COPA,CRK,CSPP1,DCP1A,DNAJC7,DSP,DZIP3,EDC3,EIF3L,EIF4E2,ENTR1,EPS8,ERC1,FAM83H,FMR1,FUBP3,GARRE1,INA,IRAK1,KIAA0753,KIAA1671,KIF14,KIF7,LIMD1,LPP,LRRCC1,LZTS2,MAGED1,MARF1,MINK1,N4BP2,NEDD1,NELFCD,NUF2,NUP42,NUP54,NUP58,NYNRIN,ODF2,ODF2L,OFD1,PAN3,PATL1,PCNT,PEX5,PIBF1…
TF	Factor: etv3; motif: ACCGGAAGYN	TF:M02068	0.0203312	3529	244	71	20011	ANKHD1,AP2S1,ATXN2,CCAR2,CCDC14,CCP110,CDC23,CEP131,CEP164,CEP44,CNOT10,CNOT3,CNOT4,CNTROB,COPA,CSPP1,DDX20,DNAJC7,EDC3,EIF3L,EIF4E2,ENTR1,FAM83H,FMR1,FUBP3,GARRE1,INA,KIAA0753,KIAA1671,KIF14,LATS2,LMO7,LSM14B,LZTS2,MAGED1,MARF1,N4BP2,NCKAP5L,NEDD1,NELFCD,NUP42,NUP54,NUP58,ODF2,ODF2L,PATL1,PEX5,PIBF1,PIK3C2A,PROSER3,PSMC4,RBM22,RNF214,RPGRIP1L,SASS6,SCLT1,SEC16A,SIRT2,SNRPB,SNX17,STIL,STUB1,TARS2…
TF	Factor: DP-1; motif: NRNNGGCGGGAANN; match class: 1	TF:M10098_1	0.0203602	2229	244	51	20011	ALMS1,ANKHD1,CCDC15,CCHCR1,CEP55,CEP85,CEP85L,CNOT1,CNOT10,CNOT6L,CNTLN,CYLD,DIAPH3,DIP2A,DLG5,ESRRA,FAM193A,FMR1,FUBP3,HAUS8,HELZ,IRAK1,KANK2,LATS1,LMO7,LRRCC1,MAD2L2,N4BP2,NCKAP5L,NUP54,NUP58,NUP62,NYNRIN,PATL1,PCNT,PKN2,PRRC2B,RAVER1,RBM22,SEC16A,SIK2,SNRPB,STIP1,STUB1,TELO2,TJP1,TTC28,TUBGCP2,UNK,USP54,ZNF598
TF	Factor: E2F; motif: TTTSGCGS; match class: 1	TF:M00427_1	0.02073	3941	244	77	20011	AGO2,ANKHD1,ATXN2,CCAR2,CCDC85C,CDC23,CDK1,CENPJ,CEP112,CEP131,CEP164,CEP192,CEP85,CGNL1,CNOT1,CNOT10,CNOT11,CNOT3,CNOT6L,CNTLN,CYLD,EIF3E,EIF3L,EIF4E2,FAM184A,FARSA,FIP1L1,GEMIN4,GPBP1,GSE1,HAUS8,KANK2,KNTC1,LPP,LSM14B,LZTS2,MARF1,N4BP2,NCK2,NDC80,NIN,NUDT19,NUP42,NUP54,NUP88,OFD1,PATL1,PIBF1,PIK3C2A,PKN2,POC1B,PRRC2B,RPGRIP1L,RUSC2,SCLT1,SEC16A,SIPA1L3,SMG7,SNRPB,STIL,STIP1,SYNM,TELO2,TJP1,TNIP…
TF	Factor: Sp1; motif: NGGGGGCGGGGYN	TF:M00196	0.0214208	10509	244	162	20011	ACTR5,AGO2,ALMS1,ANAPC1,ANKHD1,APC,ASCC3,ATXN2,C1ORF198,CAMSAP3,CAPZA2,CC2D1A,CCDC138,CCDC14,CCDC15,CCDC18,CCDC22,CCDC85C,CCDC88C,CCSER2,CDC23,CDK16,CDK5RAP2,CENPJ,CEP112,CEP131,CEP164,CEP55,CEP85,CEP85L,CGNL1,CNOT10,CNOT11,CNOT2,CNOT3,CNOT4,CNOT6L,CNTLN,CRK,CYLD,DCP1B,DDX6,DIP2A,DLG5,DNAJC7,DNM2,DNMBP,DSP,EIF3E,EIF4E2,ENTR1,ERC1,ESRRA,FAM184A,FAM193A,FAM83H,FARSA,FIP1L1,FLII,FMR1,FUBP3,GARRE1,GC…
TF	Factor: c-Ets-1(p54); motif: NCMGGAWGYN	TF:M00032	0.0215241	7961	244	131	20011	ABLIM1,ACTR5,ANKHD1,AP2S1,ATXN2,CCAR2,CCDC14,CCDC22,CCDC88C,CCP110,CCSER2,CEP112,CEP128,CEP131,CEP135,CEP164,CEP192,CEP44,CEP55,CIP2A,CNOT10,CNOT2,CNTROB,COPA,CSPP1,DDX6,DNAJC7,DSP,DZIP3,EDC3,EIF3E,EIF3L,EIF4E2,EIF4ENIF1,EPS8,ESRRA,FAM83H,FIP1L1,FLII,FMR1,FUBP3,GARRE1,GEMIN4,GSE1,HAUS8,INA,INPPL1,IRAK1,KIAA0753,KIAA1671,KIF14,KIF7,KPNB1,LATS1,LIMD1,LPP,LRRCC1,LSM14B,LZTS2,MAGED1,MINK1,MPHOSPH9,N4…
TF	Factor: Fli-1; motif: NACCGGAARTN	TF:M11402	0.0217485	3946	244	77	20011	ACTR5,AP2S1,APC,ARHGAP32,ATXN2,CCAR2,CCDC88C,CCP110,CEP128,CEP131,CEP135,CEP164,CEP44,CIP2A,CNOT10,CNTROB,COPA,CRK,DNAJC7,DZIP3,EDC3,EIF3L,EIF4E2,EPS8,FAM83H,FIP1L1,FMR1,FUBP3,GARRE1,IRAK1,KIAA1671,KIF14,KIF7,LPP,LZTS2,MAGED1,MINK1,N4BP2,NEDD1,NELFCD,NUP54,NUP58,ODF2,ODF2L,OFD1,PATL1,PFAS,PIBF1,PIK3C2A,POC5,RASSF8,RAVER1,RBM22,RBM33,RC3H2,RNF214,SASS6,SEC16A,SH3D19,SIPA1L2,SNRPB,SNX17,STIL,STIP1,…
TF	Factor: E2F-1; motif: NGGGCGGGARV	TF:M07206	0.0218063	14907	244	210	20011	ACTR5,AGO2,ALMS1,ANAPC1,ANKHD1,ANKRD26,AP2S1,ASCC3,ATXN2,C1ORF198,CAMSAP3,CAPZA2,CC2D1A,CCAR2,CCDC138,CCDC15,CCDC18,CCDC22,CCDC85C,CCDC88C,CCHCR1,CCP110,CCSER2,CDC23,CDK1,CDK5RAP2,CENPJ,CEP112,CEP131,CEP135,CEP152,CEP164,CEP192,CEP295,CEP44,CEP55,CEP85,CEP85L,CGNL1,CIP2A,CNOT1,CNOT10,CNOT11,CNOT2,CNOT3,CNOT4,CNOT6L,CNTLN,CNTROB,COPA,CRK,CSPP1,CYLD,DCP1B,DDX20,DDX6,DIAPH3,DIP2A,DLG5,DNAJC7,DNM2,DN…
TF	Factor: E2F-6; motif: RGGCGGGARRN	TF:M07085	0.0220652	1070	244	31	20011	CCHCR1,CEP192,CEP55,CEP85,CEP85L,CNOT3,CNTLN,FARSA,FMR1,HAUS8,KANK2,LMO7,LRRCC1,MAD2L2,NEDD1,NUP54,NUP62,PATL1,RAVER1,RBM22,RUSC2,SEC16A,SIRT2,SNRPB,SRCIN1,TBC1D31,TCHP,TJP1,UNK,WDCP,ZC3H7A
TF	Factor: Erg; motif: NACCGGAARYN	TF:M11392	0.0233813	8856	244	142	20011	ABLIM1,ALMS1,ANAPC1,ANKHD1,AP2S1,ATXN2,CCAR2,CCDC14,CCDC15,CCDC18,CCP110,CCSER2,CDC23,CENPJ,CEP112,CEP131,CEP135,CEP164,CEP44,CEP55,CEP85L,CIP2A,CNOT10,CNOT3,CNTROB,COPA,CRK,CSPP1,DCP1B,DIAPH3,DNAJC7,DZIP3,EDC3,EIF3L,EIF4E2,ENTR1,EPS8,ERC1,ESRRA,FAM193A,FAM83H,FARSA,FMR1,FUBP3,GARRE1,GEMIN4,GPBP1L1,GSE1,HAUS4,HAUS8,HELZ,INA,IQCB1,IRAK1,KIAA0753,KIAA1671,KIF14,KIF1C,KIF7,KNTC1,KPNB1,LPP,LRRCC1,LSM…
TF	Factor: E2F; motif: TTTSGCGS	TF:M00426	0.0235728	12183	244	181	20011	ACTR5,AGO2,ANKHD1,ANKRD26,AP2S1,APC,ASCC3,ATXN2,C1ORF198,CAPZA2,CC2D1A,CCAR2,CCDC14,CCDC15,CCDC18,CCDC22,CCDC85C,CCHCR1,CCP110,CCSER2,CDC23,CDK1,CDK5RAP2,CENPJ,CEP112,CEP131,CEP152,CEP164,CEP192,CEP55,CEP85,CEP85L,CGNL1,CIP2A,CNOT1,CNOT10,CNOT11,CNOT3,CNOT4,CNOT6L,CNTLN,CRK,CSPP1,CYLD,DCP1B,DDX20,DDX6,DIAPH3,DIP2A,DLG5,DNAJC7,DNM2,DNMBP,DSP,DZIP3,EDC3,EIF3E,EIF3L,EIF4E2,EIF4ENIF1,ERC1,FAM184A,FAM…
TF	Factor: Egr-1; motif: GCGGGGGCGG	TF:M01873	0.0251057	6888	244	117	20011	AGO2,ALMS1,ANKHD1,ANKRD26,AP2S1,C1ORF198,CAMSAP3,CAPZA2,CC2D1A,CCDC138,CCDC15,CCDC18,CCDC85C,CCDC88C,CCSER2,CDK5RAP2,CEP192,CEP85,CEP85L,CNOT11,CNOT2,CNOT6L,CNTROB,CYLD,DCP1A,DDX6,DNMBP,DSP,EDC3,EIF3E,EIF4E2,EIF4ENIF1,ENTR1,ERC1,ESRRA,FAM184A,FAM193A,FAM83H,FIP1L1,FLII,FMR1,FUBP3,GARRE1,GEMIN4,GIT1,GSE1,HAUS4,HAUS8,HELZ,INA,INPPL1,KANK2,KIAA1671,KIZ,LATS2,LIMD1,LMO7,LPP,LRRCC1,LSM14B,MAD2L2,MARF1…
TF	Factor: E2F-7; motif: GRGGCGGGAANNN	TF:M09896	0.0256385	10195	244	158	20011	ACTR5,AGO2,ALMS1,ANKHD1,ANKRD26,AP2S1,ASCC3,ATXN2,C1ORF198,CAMSAP3,CC2D1A,CCAR2,CCDC138,CCDC15,CCDC18,CCDC22,CCDC85C,CCHCR1,CCP110,CCSER2,CDC23,CDK1,CEP131,CEP135,CEP152,CEP164,CEP192,CEP295,CEP44,CEP55,CEP85,CEP85L,CGNL1,CNOT1,CNOT10,CNOT11,CNOT2,CNOT3,CNOT4,CNOT6L,CNTLN,CNTROB,CYLD,DDX20,DIAPH3,DIP2A,DLG5,DNAJC7,DNM2,DSP,EIF3L,EPS8,ERC1,ESRRA,FAM193A,FAM83H,FARSA,FIP1L1,FLII,FMR1,FUBP3,GARRE1,G…
TF	Factor: KLF14; motif: NRCCACRCCCMCN; match class: 1	TF:M12183_1	0.0259281	2564	244	56	20011	ACTR5,C1ORF198,CAMSAP3,CCDC85C,CCDC88C,CCSER2,CEP112,CEP131,CEP85L,CNOT4,DSP,EDC3,ERC1,FAM83H,FIP1L1,GEMIN4,GIT1,GSE1,HELZ,KANK2,KIF1C,KPNB1,LMO7,LPP,LUZP1,MAD2L2,MARF1,MIA3,MINK1,NUP107,NYNRIN,PAK4,PAN3,PATL1,PCNT,PDLIM7,PEX5,POC5,PPP1R13B,PXN,RAVER1,RNF214,SAMD4B,SCYL2,SPAG5,SRCIN1,STIP1,STUB1,TJP1,TRIM37,TTF2,TUBGCP2,TXLNG,YTHDF2,ZC3H7B,ZCCHC2
TF	Factor: Erg; motif: NACCGGATATCCGGTN; match class: 1	TF:M11397_1	0.0287028	11943	244	178	20011	ACTR5,AGO2,ALMS1,ANAPC1,ANKHD1,ANKRD26,AP2S1,APC,ATXN2,C1ORF198,CC2D1A,CCAR2,CCDC138,CCDC14,CCDC15,CCDC22,CCDC85C,CCHCR1,CCP110,CDK1,CDK5RAP2,CENPJ,CEP112,CEP131,CEP135,CEP152,CEP164,CEP295,CEP55,CEP85L,CGNL1,CIP2A,CNOT11,CNOT2,CNOT3,CNOT4,CNTLN,CNTROB,COPA,CYLD,DCP1A,DCP1B,DDX6,DIAPH3,DIP2A,DLG5,DNAJC7,DNM2,DNMBP,DSP,DZIP3,EIF3L,EIF4E2,EIF4ENIF1,EPS8,ESRRA,FAM184A,FAM193A,FAM83H,FARSA,FMR1,FUBP3…
TF	Factor: nerf; motif: NNNCCGGAAGTGN	TF:M09901	0.0294603	5479	244	98	20011	ALMS1,ANAPC1,AP2S1,ATXN2,CC2D1A,CCAR2,CCDC14,CCP110,CEP131,CEP164,CEP44,CEP55,CIP2A,CNOT10,CNOT11,CNOT3,CNTROB,COPA,CSPP1,DCP1A,DCP1B,DIAPH3,DNAJC7,DZIP3,EDC3,EIF3L,EIF4E2,ENTR1,ERC1,ESRRA,FAM83H,FMR1,FUBP3,GARRE1,GEMIN4,HAUS8,IRAK1,KIAA0753,KIAA1671,KIF14,KIF1C,KIF7,KNTC1,KPNB1,LIMD1,LPP,LRRCC1,LSM14B,LZTS2,MAD2L2,MAGED1,MARF1,MPHOSPH9,N4BP2,NCKAP5L,NEDD1,NELFCD,NUDT19,NUP107,NUP54,NUP58,NUP88,O…
TF	Factor: ELF1; motif: NCCGGAARTN	TF:M02053	0.0301131	6151	244	107	20011	ANKHD1,AP2S1,ATXN2,CCAR2,CCDC14,CCDC22,CCP110,CCSER2,CENPJ,CEP112,CEP131,CEP135,CEP164,CEP44,CEP55,CIP2A,CNOT10,CNOT2,CNOT3,CNOT4,CNTROB,COPA,CRK,CSPP1,DNAJC7,DSP,DZIP3,EDC3,EIF3L,EIF4E2,EIF4ENIF1,ENTR1,EPS8,ERC1,FAM83H,FMR1,FUBP3,GARRE1,GSE1,HAUS8,INA,IRAK1,KIAA0753,KIAA1671,KIF14,KIF7,LATS1,LIMD1,LPP,LRRCC1,LSM14B,LZTS2,MAGED1,MARF1,MINK1,N4BP2,NCK2,NEDD1,NELFCD,NUP107,NUP42,NUP54,NUP58,NUP88,O…
TF	Factor: SP1; motif: NCCCCKCCCCC	TF:M07226	0.0304452	8488	244	137	20011	ACTR5,AGO2,ANAPC1,ANKHD1,AP2S1,APC,ATXN2,C1ORF198,CAMSAP3,CC2D1A,CCDC138,CCDC14,CCDC15,CCDC18,CCDC85C,CCDC88C,CCSER2,CDK16,CDK5RAP2,CENPJ,CEP112,CEP131,CEP295,CEP85L,CGNL1,CIP2A,CNOT10,CNOT11,CNOT2,CNOT4,CNOT6L,CRK,CYLD,DDX6,DIP2A,DLG5,DSP,DZIP3,EIF3E,EIF4E2,EIF4ENIF1,ENTR1,EPS8,ERC1,ESRRA,FAM193A,FAM83H,FIP1L1,FLII,GARRE1,GEMIN4,GIT1,GPBP1,GPBP1L1,GSE1,HAUS4,HAUS8,HELZ,INA,INPPL1,KANK2,KIF1C,KIZ…
TF	Factor: E2F; motif: NNTTTCGCGCN	TF:M08875	0.0304962	6379	244	110	20011	ACTR5,AGO2,ANAPC1,ANKHD1,ANKRD26,AP2S1,C1ORF198,CC2D1A,CCAR2,CCDC85C,CCHCR1,CCP110,CDC23,CDK1,CENPJ,CEP112,CEP131,CEP164,CEP192,CEP295,CEP44,CEP85L,CGNL1,CNOT1,CNOT11,CNOT3,CNOT6L,CNTLN,CYLD,DCP1B,DDX6,DSP,EDC3,EIF4ENIF1,ERC1,ESRRA,FAM184A,FAM83H,FIP1L1,GARRE1,GEMIN4,GPBP1L1,GSE1,HAUS8,IFT74,INPPL1,IQCB1,IRAK1,KANK2,KIZ,KNTC1,KPNB1,LATS1,LATS2,LPP,LRRCC1,LZTS2,MAD2L2,MIA3,MINK1,N4BP2,NCK2,NEDD1,N…
TF	Factor: Egr-1; motif: GCGCATGCG	TF:M04869	0.0315267	11515	244	173	20011	ACTR5,AGO2,ALMS1,ANAPC1,ANKRD26,ASCC3,ATXN2,C1ORF198,CAMSAP3,CAPZA2,CC2D1A,CCAR2,CCDC14,CCDC18,CCDC22,CCDC85C,CCDC88C,CCHCR1,CCNB2,CCP110,CCSER2,CDK1,CEP131,CEP135,CEP192,CEP295,CEP44,CEP55,CEP85,CEP85L,CGNL1,CNOT1,CNOT10,CNOT11,CNOT2,CNOT3,CNOT4,CNOT6L,CNTLN,CNTROB,CRK,CYLD,DCP1A,DIP2A,DLG5,DNM2,DNMBP,DSP,EIF3E,EIF3L,EIF4ENIF1,ENTR1,EPS8,ERC1,ESRRA,FAM184A,FAM193A,FAM83H,FIP1L1,FLII,FMR1,GARRE1,…
TF	Factor: ETS1; motif: ACCGGAARYN	TF:M03977	0.0319861	10737	244	164	20011	ABLIM1,AGO2,ALMS1,ANAPC1,ANKHD1,AP2S1,ATXN2,CCAR2,CCDC14,CCDC15,CCDC18,CCDC22,CCP110,CCSER2,CDC23,CENPJ,CEP112,CEP131,CEP135,CEP152,CEP164,CEP44,CEP55,CEP85L,CIP2A,CNOT10,CNOT2,CNOT3,CNOT6L,CNTROB,COPA,CRK,CSPP1,DCP1A,DCP1B,DDX20,DIAPH3,DIP2A,DNAJC7,DNM2,DSP,DZIP3,EDC3,EIF3L,EIF4E2,EIF4ENIF1,ENTR1,EPS8,ERC1,ESRRA,FAM193A,FAM83H,FARSA,FMR1,FUBP3,GARRE1,GEMIN4,GIT1,GPBP1L1,GSE1,HAUS4,HAUS8,HELZ,INA…
TF	Factor: Sp1; motif: NWRGCCMCGCCCMCN	TF:M12151	0.0322604	6998	244	118	20011	ABLIM1,ACTR5,ALMS1,ANAPC1,ANKHD1,APC,ASCC3,ATXN2,C1ORF198,CAMSAP3,CC2D1A,CCDC138,CCDC14,CCDC18,CCDC22,CCDC85C,CCDC88C,CCHCR1,CCSER2,CENPE,CENPJ,CEP112,CEP131,CEP164,CEP85,CEP85L,CNOT10,CNOT11,CNOT3,CNOT4,CNOT6L,CRK,DCP1B,DDX6,DIP2A,DNAJC7,EDC3,ERC1,ESRRA,FAM184A,FAM193A,FAM83H,FIP1L1,FLII,FMR1,GARRE1,GCC1,GEMIN4,GIT1,GPBP1,GPBP1L1,GSE1,HAUS4,HAUS8,INPPL1,KANK2,KIF1C,KIZ,KNTC1,KPNB1,LIMD1,LMO7,LPP…
TF	Factor: Churchill; motif: CGGGNN; match class: 1	TF:M00986_1	0.0325688	10654	244	163	20011	AGO2,ALMS1,ANKHD1,ANKRD26,AP2S1,APC,ATXN2,C1ORF198,CAMSAP3,CAPZA2,CC2D1A,CCAR2,CCDC138,CCDC18,CCDC22,CCDC85C,CCDC88C,CCHCR1,CDK1,CDK16,CENPJ,CEP112,CEP131,CEP164,CEP192,CEP295,CEP85L,CGNL1,CIP2A,CNOT10,CNOT11,CNOT2,CNOT3,CNOT4,CNOT6L,CNTLN,COPA,CRK,CYLD,DCP1B,DDX20,DDX6,DIP2A,DLG5,DNAJC7,DNM2,DNMBP,DSP,DZIP3,EIF3L,EIF4E2,ENTR1,ERC1,ESRRA,FAM184A,FAM193A,FAM83H,FMR1,FUBP3,GARRE1,GCC1,GEMIN4,GIT1,G…
TF	Factor: CTCF; motif: NCCRSTAGGGGGCGC; match class: 1	TF:M08911_1	0.0343696	4064	244	78	20011	AGO2,C1ORF198,CAMSAP3,CCDC138,CCDC18,CCDC85C,CCDC88C,CCHCR1,CEP135,CEP152,CEP85,CEP85L,CGNL1,CNOT2,CNOT3,CNOT6L,CRK,DDX6,DIP2A,DLG5,DNM2,DNMBP,DSP,EIF4E2,ESRRA,FAM83H,FMR1,GEMIN4,GIT1,GPBP1L1,INPPL1,KANK2,KIF1C,LATS2,LMO7,LSM14B,LZTS2,MARF1,NCK2,NELFCD,NIN,NYNRIN,ODF2,OFD1,PCNT,PDLIM7,PEX5,PPP1R13B,PRRC2B,PXN,RAVER1,RBM22,RNF214,RUSC2,SAMD4B,SEC16A,SMG7,SRCIN1,STIP1,STUB1,STXBP4,SYNM,TBK1,TBKBP1,…
TF	Factor: Fli-1; motif: NACCGGAARTN	TF:M11404	0.0348909	8912	244	142	20011	ALMS1,ANAPC1,ANKHD1,AP2S1,ATXN2,CCAR2,CCDC14,CCDC15,CCDC18,CCDC22,CCP110,CCSER2,CENPJ,CEP112,CEP128,CEP131,CEP135,CEP164,CEP44,CEP55,CEP85L,CIP2A,CNOT10,CNOT2,CNOT3,CNTROB,COPA,CRK,CSPP1,DCP1B,DDX20,DIAPH3,DNAJC7,DSP,DZIP3,EDC3,EIF3L,EIF4E2,ENTR1,EPS8,ERC1,ESRRA,FAM193A,FAM83H,FARSA,FMR1,FUBP3,GARRE1,GEMIN4,GPBP1L1,GSE1,HAUS8,INA,IQCB1,IRAK1,KIAA0753,KIAA1671,KIF14,KIF1C,KIF7,KNTC1,KPNB1,LPP,LRRC…
TF	Factor: Sp1; motif: NGGGGCGGGGN	TF:M07395	0.0373047	10931	244	166	20011	ACTR5,AGO2,ALMS1,ANAPC1,ANKHD1,APC,ASCC3,ATXN2,C1ORF198,CAMSAP3,CAPZA2,CC2D1A,CCAR2,CCDC138,CCDC14,CCDC15,CCDC18,CCDC22,CCDC85C,CCDC88C,CCSER2,CDC23,CDK16,CDK5RAP2,CENPJ,CEP112,CEP131,CEP164,CEP55,CEP85,CEP85L,CGNL1,CNOT10,CNOT11,CNOT2,CNOT3,CNOT4,CNOT6L,CRK,CYLD,DCP1B,DDX6,DIAPH3,DIP2A,DLG5,DNAJC7,DNM2,DNMBP,DSP,EIF3E,EIF4E2,ENTR1,EPS8,ERC1,ESRRA,FAM184A,FAM193A,FAM83H,FARSA,FIP1L1,FLII,FMR1,FUB…
TF	Factor: Rb:E2F-1:DP-1; motif: TTTSGCGC	TF:M00740	0.0381978	10677	244	163	20011	ACTR5,AGO2,ANKHD1,ANKRD26,AP2S1,APC,ASCC3,ATXN2,C1ORF198,CAMSAP3,CAPZA2,CC2D1A,CCAR2,CCDC85C,CCDC88C,CCHCR1,CCP110,CDC23,CDK1,CENPJ,CEP112,CEP131,CEP152,CEP164,CEP192,CEP295,CEP85,CGNL1,CIP2A,CNOT1,CNOT10,CNOT11,CNOT3,CNOT6L,CNTLN,CRK,CSPP1,CYLD,DCP1B,DDX6,DIP2A,DLG5,DNMBP,DZIP3,EDC3,EIF3E,EIF3L,EIF4E2,ENTR1,EPS8,ERC1,FAM184A,FAM83H,FARSA,FIP1L1,FMR1,GARRE1,GCC1,GEMIN4,GPBP1,GPBP1L1,GSE1,HAUS4,HA…
TF	Factor: E2F-1; motif: NTTSGCGG	TF:M00430	0.03879	8201	244	133	20011	ACTR5,AGO2,ANKHD1,AP2S1,APC,CAPZA2,CCAR2,CCDC15,CCDC85C,CCDC88C,CCSER2,CDC23,CDK1,CEP112,CEP131,CEP135,CEP164,CEP192,CEP295,CEP55,CEP85,CEP85L,CGNL1,CIP2A,CNOT1,CNOT11,CNOT3,CNOT4,CNOT6L,CNTLN,CNTROB,COPA,CYLD,DCP1A,DCP1B,DDX20,DDX6,DIAPH3,DIP2A,DNAJC7,DNM2,DSP,DZIP3,EIF3E,EIF3L,EIF4ENIF1,ENTR1,EPS8,ERC1,FAM193A,FARSA,GARRE1,GEMIN4,GIT1,GPBP1,GPBP1L1,GSE1,IFT74,INA,INPPL1,KANK2,KIAA0753,KIF7,KNTC…
TF	Factor: sp4; motif: NNGNARGRGGCGGRGCNNRR; match class: 1	TF:M10072_1	0.0399718	6414	244	110	20011	ACTR5,AGO2,ASCC3,ATXN2,C1ORF198,CAMSAP3,CC2D1A,CCDC138,CCDC14,CCDC15,CCDC18,CCDC85C,CCDC88C,CCHCR1,CCSER2,CEP112,CEP131,CEP85L,CGNL1,CNOT10,CNOT11,CNOT2,CNOT3,CNOT4,CNOT6L,CNTROB,CYLD,DCP1B,DDX6,DIP2A,DLG5,DSP,EIF3E,ENTR1,ERC1,ESRRA,FAM193A,FAM83H,FIP1L1,FLII,GCC1,GEMIN4,GIT1,GPBP1,GPBP1L1,GSE1,HAUS4,HAUS8,HELZ,INA,INPPL1,IQCB1,KANK2,KIF1C,KIZ,KPNB1,LATS2,LIMD1,LMO7,LPP,LRRCC1,LSM14B,LZTS2,MAD2L2…
TF	Factor: GABP-alpha; motif: NRCCGGAAGTN	TF:M11415	0.0406645	3328	244	67	20011	ANAPC1,AP2S1,ATXN2,CCAR2,CCP110,CEP131,CEP164,CEP44,CIP2A,CNOT10,CNTROB,COPA,CSPP1,DIAPH3,DNAJC7,DZIP3,EDC3,EIF3L,EIF4E2,FAM83H,FMR1,FUBP3,GARRE1,IRAK1,KIAA0753,KIAA1671,KIF14,KIF7,LPP,LSM14B,MAGED1,N4BP2,NEDD1,NELFCD,NUDT19,NUP54,NUP58,ODF2,ODF2L,OFD1,PATL1,PIBF1,PIK3C2A,PPP2R5C,PROSER3,RAVER1,RBM22,RNF214,RPGRIP1L,SASS6,SEC16A,SNRPB,SNX17,STIL,STUB1,TARS2,TBC1D31,TBK1,TJP1,TNIP1,TNRC6A,TNRC6B,T…
TF	Factor: ER71:Pax-5; motif: ACCGGAACYACGCWTSANTG; match class: 1	TF:M08266_1	0.0421127	9184	244	145	20011	ABLIM1,AGO2,ALMS1,ANKHD1,ATXN2,C1ORF198,CC2D1A,CCAR2,CCDC15,CCDC22,CCDC85C,CCDC88C,CCNB2,CDC23,CENPJ,CEP152,CEP164,CEP85L,CNOT1,CNOT10,CNOT2,CNOT6L,CNTLN,CNTROB,COPA,CSPP1,CYLD,DCP1A,DCP1B,DDX20,DIAPH3,DIP2A,DLG5,DNM2,DSP,EIF4E2,EIF4ENIF1,ENTR1,ERC1,ESRRA,FAM184A,FAM83H,FIP1L1,FUBP3,GARRE1,GEMIN4,GIT1,GPBP1L1,HAUS4,HAUS8,INA,IRAK1,KIAA0753,KIAA1671,KIF14,KIF1C,KIF7,KIZ,KNTC1,KPNB1,LATS1,LATS2,LIM…
TF	Factor: ZF5; motif: GGSGCGCGS	TF:M10438	0.0434239	16562	244	225	20011	ACTR5,AGO2,ALMS1,ANAPC1,ANKHD1,ANKRD26,AP2S1,APC,ARHGAP32,ASCC3,ATXN2,C1ORF198,CAMSAP3,CAPZA2,CC2D1A,CCAR2,CCDC138,CCDC14,CCDC15,CCDC18,CCDC22,CCDC85C,CCDC88C,CCHCR1,CCNB2,CCP110,CCSER2,CDC23,CDK1,CDK5RAP2,CENPE,CENPJ,CEP112,CEP131,CEP135,CEP152,CEP164,CEP192,CEP295,CEP55,CEP85,CEP85L,CGNL1,CIP2A,CNOT1,CNOT10,CNOT11,CNOT2,CNOT3,CNOT4,CNOT6L,CNTLN,CNTROB,COPA,CRK,CYLD,DCP1A,DCP1B,DDX20,DDX6,DIAPH3…
TF	Factor: E2F3; motif: NNRGMKGGAR	TF:M12598	0.0439516	12723	244	186	20011	ACTR5,AGO2,ALMS1,ANAPC1,ANKHD1,ANKRD26,AP2S1,ASCC3,ATXN2,C1ORF198,CAMSAP3,CAPZA2,CC2D1A,CCAR2,CCDC138,CCDC15,CCDC18,CCDC22,CCDC85C,CCDC88C,CCHCR1,CDC23,CDK5RAP2,CENPJ,CEP112,CEP131,CEP135,CEP152,CEP164,CEP192,CEP295,CEP44,CEP55,CEP85,CEP85L,CGNL1,CIP2A,CNOT1,CNOT10,CNOT11,CNOT2,CNOT3,CNOT4,CNOT6L,CNTLN,CNTROB,CYLD,DDX20,DDX6,DIAPH3,DIP2A,DLG5,DNAJC7,DNM2,DNMBP,DSP,DZIP3,EIF3E,EIF3L,EIF4ENIF1,ENTR…
TF	Factor: sp4; motif: NNGNARGRGGCGGRGCNNRR	TF:M10072	0.044867	10786	244	164	20011	ACTR5,AGO2,ALMS1,ANAPC1,ANKHD1,ANKRD26,APC,ASCC3,ATXN2,C1ORF198,CAMSAP3,CAPZA2,CC2D1A,CCDC138,CCDC14,CCDC15,CCDC18,CCDC85C,CCDC88C,CCHCR1,CCSER2,CDC23,CDK5RAP2,CENPJ,CEP112,CEP131,CEP135,CEP152,CEP85,CEP85L,CGNL1,CNOT10,CNOT11,CNOT2,CNOT3,CNOT4,CNOT6L,CNTROB,CRK,CYLD,DCP1A,DCP1B,DDX20,DDX6,DIAPH3,DIP2A,DLG5,DNAJC7,DNMBP,DSP,EIF3E,ENTR1,ERC1,ESRRA,FAM184A,FAM193A,FAM83H,FIP1L1,FLII,FMR1,GARRE1,GCC…
TF	Factor: ER81; motif: NACCGGAAGTN	TF:M11420	0.0478573	3277	244	66	20011	AP2S1,ATXN2,CCAR2,CCP110,CEP131,CEP164,CEP44,CIP2A,CNOT10,CNOT2,CNTROB,COPA,CSPP1,DNAJC7,DZIP3,EDC3,EIF3L,EIF4E2,FAM83H,FMR1,FUBP3,GARRE1,IRAK1,KIAA0753,KIAA1671,KIF14,KIF7,LPP,MAGED1,MINK1,N4BP2,NEDD1,NELFCD,NUP54,NUP58,ODF2,ODF2L,OFD1,PATL1,PIBF1,PIK3C2A,PROSER3,RASSF8,RAVER1,RBM22,RC3H2,RNF214,RPGRIP1L,SASS6,SEC16A,SMG7,SNRPB,SNX17,SRCIN1,STIL,STUB1,TARS2,TBC1D31,TBK1,TNRC6A,TNRC6B,TP53,TP53BP…
TF	Factor: TCF-1; motif: ACATCGRGRCGCTGW	TF:M11601	0.048874	15113	244	211	20011	ACTR5,AGO2,ALMS1,ANAPC1,ANKHD1,ANKRD26,ASCC3,ATXN2,C1ORF198,CAMSAP3,CAPZA2,CC2D1A,CCAR2,CCDC138,CCDC14,CCDC15,CCDC18,CCDC85C,CCDC88C,CCHCR1,CCNB2,CCSER2,CDC23,CDK1,CDK5RAP2,CENPE,CENPJ,CEP112,CEP131,CEP135,CEP152,CEP164,CEP192,CEP295,CEP44,CEP85,CEP85L,CGNL1,CNOT1,CNOT10,CNOT11,CNOT2,CNOT3,CNOT4,CNOT6L,CNTLN,CNTROB,COPA,CRK,CSPP1,CYLD,DCP1A,DCP1B,DDX6,DIP2A,DLG5,DNAJC7,DNM2,DNMBP,DSP,EDC3,EIF3L,E…
TF	Factor: AP-2gamma:Elk-1; motif: NGCCKNRGGSGRCGGAAGTG; match class: 1	TF:M08441_1	0.0495035	13014	244	189	20011	ACTR5,AGO2,ALMS1,ANAPC1,ANKHD1,ANKRD26,APC,ASCC3,ATXN2,C1ORF198,CAMSAP3,CAPZA2,CC2D1A,CCAR2,CCDC14,CCDC15,CCDC18,CCDC85C,CCDC88C,CCHCR1,CCNB2,CCP110,CCSER2,CDK1,CENPJ,CEP112,CEP131,CEP135,CEP152,CEP192,CEP44,CEP55,CEP85,CEP85L,CGNL1,CIP2A,CNOT1,CNOT10,CNOT11,CNOT2,CNOT3,CNOT4,CNOT6L,CNTLN,CNTROB,COPA,CRK,CSPP1,CYLD,DCP1A,DDX6,DIAPH3,DIP2A,DLG5,DNM2,DNMBP,DSP,DZIP3,EDC3,EIF4E2,EIF4ENIF1,ENTR1,ERC1…
MIRNA	hsa-miR-192-5p	MIRNA:hsa-miR-192-5p	6.35108e-05	988	234	39	14846	AGO2,APC,C1ORF198,CCDC14,CCDC15,CCDC18,CENPE,CEP128,CEP295,CEP55,CEP85L,CGNL1,CRK,DCP1A,DDX6,DLG5,EPS8,IRAK1,KIAA1671,KIF14,LRRCC1,LSM14B,N4BP2,NEDD1,NIN,NUF2,RASSF8,RPGRIP1L,SASS6,STIL,STXBP4,SYNM,TBC1D31,TCHP,TROAP,TTF2,TTK,USP54,WDCP
MIRNA	hsa-miR-215-5p	MIRNA:hsa-miR-215-5p	0.00192861	753	234	30	14846	AGO2,APC,C1ORF198,CCDC14,CCDC15,CENPE,CEP128,CEP55,CEP85L,CGNL1,CRK,DCP1A,DDX6,DLG5,EPS8,IRAK1,KIF14,LRRCC1,LSM14B,NEDD1,NUF2,STIL,SYNM,TBC1D31,TCHP,TROAP,TTF2,TTK,USP54,WDCP
HPA	rectum; glandular cells[â‰¥Low]	HPA:0400051	5.96096e-18	7057	185	172	11006	ABLIM1,ACTR5,AGO2,ANAPC1,ANKHD1,ANKRD26,APC,ARHGAP32,ASCC3,ATXN2,C1ORF198,CAMSAP3,CC2D1A,CCAR2,CCDC138,CCDC88C,CCP110,CCSER2,CDC23,CDK1,CDK16,CDK5RAP2,CENPE,CEP152,CEP295,CEP44,CEP55,CIP2A,CNOT1,CNOT10,CNOT11,CNOT2,CNOT3,CNOT4,CNTROB,COPA,CRK,CYLD,DCP1A,DCP1B,DDX20,DDX6,DNAJC7,DNM2,DSP,DZIP3,EIF3E,EIF3L,EIF4ENIF1,ENTR1,EPS8,ERC1,ESRRA,FAM193A,FAM83H,FARSA,FIP1L1,FLII,FMR1,FUBP3,GCC1,GIT1,GPBP1,GP…
HPA	placenta	HPA:0380000	1.38665e-15	7509	185	174	11006	ABLIM1,ACTR5,AGO2,ALMS1,ANAPC1,ANKHD1,ANKRD26,APC,ARHGAP32,ASCC3,ATXN2,C1ORF198,CAMSAP3,CC2D1A,CCAR2,CCDC138,CCDC88C,CCNB2,CCP110,CCSER2,CDC23,CDK1,CDK16,CDK5RAP2,CENPE,CEP131,CEP152,CEP295,CEP44,CEP55,CGNL1,CIP2A,CNOT1,CNOT10,CNOT11,CNOT2,CNOT3,CNOT4,CNTROB,COPA,CRK,CYLD,DCP1A,DCP1B,DDX6,DNAJC7,DNM2,DSP,DZIP3,EIF3E,EIF3L,EIF4ENIF1,ENTR1,EPS8,ERC1,ESRRA,FAM193A,FAM83H,FARSA,FIP1L1,FLII,FMR1,FUBP3…
HPA	colon; glandular cells[â‰¥Low]	HPA:0130051	2.48545e-15	6988	185	168	11006	ABLIM1,ACTR5,AGO2,ANAPC1,ANKHD1,ANKRD26,APC,ARHGAP32,ASCC3,ATXN2,C1ORF198,CAMSAP3,CC2D1A,CCAR2,CCDC138,CCDC88C,CCP110,CCSER2,CDC23,CDK1,CDK16,CDK5RAP2,CEP152,CEP295,CEP44,CEP55,CIP2A,CNOT1,CNOT10,CNOT11,CNOT2,CNOT3,CNOT4,CNTROB,COPA,CRK,CYLD,DCP1A,DCP1B,DDX20,DDX6,DNAJC7,DNM2,DZIP3,EIF3E,EIF3L,EIF4ENIF1,ENTR1,EPS8,ERC1,ESRRA,FAM193A,FAM83H,FARSA,FIP1L1,FLII,FMR1,FUBP3,GCC1,GIT1,GPBP1,GPBP1L1,GSE1…
HPA	breast	HPA:0050000	3.16361e-15	7176	185	170	11006	ABLIM1,ACTR5,AGO2,ALMS1,ANAPC1,ANKHD1,ANKRD26,APC,ARHGAP32,ASCC3,ATXN2,C1ORF198,CAMSAP3,CC2D1A,CCAR2,CCDC138,CCDC88C,CCNB2,CCP110,CCSER2,CDC23,CDK1,CDK16,CDK5RAP2,CENPE,CEP152,CEP295,CEP44,CEP55,CGNL1,CIP2A,CNOT1,CNOT10,CNOT11,CNOT2,CNOT3,CNOT4,CNTROB,COPA,CYLD,DCP1A,DCP1B,DDX20,DDX6,DNAJC7,DNM2,DZIP3,EIF3E,EIF3L,EIF4ENIF1,ENTR1,EPS8,ERC1,ESRRA,FAM83H,FARSA,FIP1L1,FLII,FMR1,FUBP3,GCC1,GIT1,GPBP1,…
HPA	rectum	HPA:0400000	3.2675e-15	7965	185	178	11006	ABLIM1,ACTR5,AGO2,ALMS1,ANAPC1,ANKHD1,ANKRD26,APC,ARHGAP32,ASCC3,ATXN2,C1ORF198,CAMSAP3,CC2D1A,CCAR2,CCDC138,CCDC88C,CCNB2,CCP110,CCSER2,CDC23,CDK1,CDK16,CDK5RAP2,CENPE,CEP152,CEP295,CEP44,CEP55,CGNL1,CIP2A,CNOT1,CNOT10,CNOT11,CNOT2,CNOT3,CNOT4,CNTROB,COPA,CRK,CYLD,DCP1A,DCP1B,DDX20,DDX6,DNAJC7,DNM2,DSP,DZIP3,EIF3E,EIF3L,EIF4ENIF1,ENTR1,EPS8,ERC1,ESRRA,FAM193A,FAM83H,FARSA,FIP1L1,FLII,FMR1,FUBP3,…
HPA	duodenum; glandular cells[â‰¥Low]	HPA:0150051	4.00992e-15	7099	185	169	11006	ABLIM1,AGO2,ANAPC1,ANKHD1,ANKRD26,APC,ARHGAP32,ASCC3,ATXN2,C1ORF198,CAMSAP3,CC2D1A,CCAR2,CCDC138,CCDC88C,CCP110,CCSER2,CDC23,CDK1,CDK16,CDK5RAP2,CENPE,CEP152,CEP295,CEP44,CEP55,CIP2A,CNOT1,CNOT10,CNOT11,CNOT2,CNOT3,CNOT4,CNTROB,COPA,CRK,CYLD,DCP1A,DCP1B,DDX20,DDX6,DNAJC7,DNM2,DSP,DZIP3,EIF3E,EIF3L,EIF4ENIF1,ENTR1,EPS8,ERC1,ESRRA,FAM193A,FAM83H,FARSA,FIP1L1,FLII,FMR1,FUBP3,GCC1,GIT1,GPBP1,GPBP1L1,…
HPA	small intestine; glandular cells[â‰¥Low]	HPA:0480051	1.28001e-14	7070	185	168	11006	ABLIM1,ACTR5,AGO2,ANAPC1,ANKHD1,ANKRD26,APC,ARHGAP32,ASCC3,ATXN2,C1ORF198,CAMSAP3,CC2D1A,CCAR2,CCDC138,CCDC88C,CCP110,CCSER2,CDC23,CDK1,CDK16,CDK5RAP2,CEP152,CEP295,CEP44,CEP55,CIP2A,CNOT1,CNOT10,CNOT11,CNOT2,CNOT3,CNOT4,CNTROB,COPA,CRK,CYLD,DCP1A,DCP1B,DDX20,DDX6,DNAJC7,DNM2,DZIP3,EIF3E,EIF3L,EIF4ENIF1,ENTR1,EPS8,ERC1,ESRRA,FAM193A,FAM83H,FARSA,FIP1L1,FLII,FMR1,FUBP3,GCC1,GIT1,GPBP1,GPBP1L1,GSE1…
HPA	appendix; glandular cells[â‰¥Low]	HPA:0030051	1.44849e-14	6741	185	164	11006	ABLIM1,ACTR5,AGO2,ANAPC1,ANKHD1,ANKRD26,APC,ARHGAP32,ASCC3,ATXN2,C1ORF198,CAMSAP3,CC2D1A,CCAR2,CCDC138,CCDC88C,CCP110,CCSER2,CDC23,CDK1,CDK16,CDK5RAP2,CENPE,CEP152,CEP295,CEP44,CEP55,CIP2A,CNOT1,CNOT10,CNOT11,CNOT2,CNOT3,CNOT4,CNTROB,COPA,CRK,CYLD,DCP1A,DCP1B,DDX6,DNAJC7,DNM2,DZIP3,EIF3E,EIF3L,EIF4ENIF1,ENTR1,EPS8,ERC1,ESRRA,FAM193A,FAM83H,FARSA,FIP1L1,FLII,FMR1,FUBP3,GCC1,GIT1,GPBP1,GPBP1L1,GSE1…
HPA	esophagus	HPA:0190000	1.82927e-14	6672	185	163	11006	ABLIM1,ACTR5,AGO2,ANAPC1,ANKHD1,ANKRD26,APC,ARHGAP32,ASCC3,ATXN2,C1ORF198,CAMSAP3,CC2D1A,CCAR2,CCDC138,CCDC88C,CCNB2,CCP110,CCSER2,CDC23,CDK1,CDK16,CDK5RAP2,CENPE,CEP295,CEP44,CEP55,CIP2A,CNOT1,CNOT10,CNOT11,CNOT2,CNOT3,CNOT4,CNTROB,COPA,CRK,CYLD,DCP1A,DCP1B,DDX20,DDX6,DNAJC7,DNM2,DSP,DZIP3,EIF3E,EIF4ENIF1,ENTR1,EPS8,ERC1,ESRRA,FAM83H,FARSA,FIP1L1,FLII,FMR1,FUBP3,GCC1,GIT1,GPBP1,GPBP1L1,GSE1,HAUS…
HPA	esophagus; squamous epithelial cells[â‰¥Low]	HPA:0190221	1.82927e-14	6672	185	163	11006	ABLIM1,ACTR5,AGO2,ANAPC1,ANKHD1,ANKRD26,APC,ARHGAP32,ASCC3,ATXN2,C1ORF198,CAMSAP3,CC2D1A,CCAR2,CCDC138,CCDC88C,CCNB2,CCP110,CCSER2,CDC23,CDK1,CDK16,CDK5RAP2,CENPE,CEP295,CEP44,CEP55,CIP2A,CNOT1,CNOT10,CNOT11,CNOT2,CNOT3,CNOT4,CNTROB,COPA,CRK,CYLD,DCP1A,DCP1B,DDX20,DDX6,DNAJC7,DNM2,DSP,DZIP3,EIF3E,EIF4ENIF1,ENTR1,EPS8,ERC1,ESRRA,FAM83H,FARSA,FIP1L1,FLII,FMR1,FUBP3,GCC1,GIT1,GPBP1,GPBP1L1,GSE1,HAUS…
HPA	urinary bladder	HPA:0610000	3.49894e-14	7297	185	170	11006	ABLIM1,ACTR5,AGO2,ANAPC1,ANKHD1,ANKRD26,APC,ARHGAP32,ASCC3,ATXN2,C1ORF198,CAMSAP3,CC2D1A,CCAR2,CCDC138,CCDC88C,CCNB2,CCP110,CCSER2,CDC23,CDK1,CDK16,CDK5RAP2,CENPE,CEP152,CEP295,CEP44,CEP55,CIP2A,CNOT1,CNOT10,CNOT11,CNOT2,CNOT3,CNOT4,CNTROB,COPA,CYLD,DCP1A,DCP1B,DDX20,DDX6,DNAJC7,DNM2,DSP,EIF3E,EIF3L,EIF4ENIF1,ENTR1,EPS8,ERC1,ESRRA,FAM193A,FAM83H,FARSA,FIP1L1,FLII,FMR1,FUBP3,GCC1,GIT1,GPBP1,GPBP1L…
HPA	urinary bladder; urothelial cells[â‰¥Low]	HPA:0610831	3.49894e-14	7297	185	170	11006	ABLIM1,ACTR5,AGO2,ANAPC1,ANKHD1,ANKRD26,APC,ARHGAP32,ASCC3,ATXN2,C1ORF198,CAMSAP3,CC2D1A,CCAR2,CCDC138,CCDC88C,CCNB2,CCP110,CCSER2,CDC23,CDK1,CDK16,CDK5RAP2,CENPE,CEP152,CEP295,CEP44,CEP55,CIP2A,CNOT1,CNOT10,CNOT11,CNOT2,CNOT3,CNOT4,CNTROB,COPA,CYLD,DCP1A,DCP1B,DDX20,DDX6,DNAJC7,DNM2,DSP,EIF3E,EIF3L,EIF4ENIF1,ENTR1,EPS8,ERC1,ESRRA,FAM193A,FAM83H,FARSA,FIP1L1,FLII,FMR1,FUBP3,GCC1,GIT1,GPBP1,GPBP1L…
HPA	placenta; trophoblastic cells[â‰¥Low]	HPA:0380521	7.23992e-14	6353	185	158	11006	ABLIM1,ACTR5,AGO2,ANAPC1,ANKHD1,ANKRD26,ARHGAP32,ASCC3,ATXN2,C1ORF198,CAMSAP3,CCAR2,CCDC138,CCDC88C,CCNB2,CCP110,CCSER2,CDC23,CDK1,CDK16,CDK5RAP2,CENPE,CEP131,CEP152,CEP295,CEP44,CIP2A,CNOT1,CNOT10,CNOT2,CNOT3,CNOT4,CNTROB,COPA,CRK,CYLD,DCP1A,DCP1B,DDX6,DNAJC7,DNM2,DSP,DZIP3,EIF3E,EIF3L,EIF4ENIF1,ENTR1,EPS8,ERC1,ESRRA,FAM193A,FAM83H,FARSA,FIP1L1,FLII,FMR1,FUBP3,GCC1,GIT1,GPBP1,GPBP1L1,GSE1,HAUS4,…
HPA	breast; glandular cells[â‰¥Low]	HPA:0050051	2.41963e-13	6805	185	163	11006	ABLIM1,AGO2,ALMS1,ANAPC1,ANKHD1,ANKRD26,APC,ASCC3,ATXN2,C1ORF198,CAMSAP3,CC2D1A,CCAR2,CCDC138,CCDC88C,CCNB2,CCP110,CCSER2,CDC23,CDK1,CDK16,CDK5RAP2,CENPE,CEP152,CEP295,CEP44,CEP55,CGNL1,CIP2A,CNOT1,CNOT10,CNOT11,CNOT2,CNOT3,CNOT4,CNTROB,COPA,CYLD,DCP1A,DCP1B,DDX20,DDX6,DNAJC7,DNM2,DZIP3,EIF3E,EIF3L,EIF4ENIF1,ENTR1,EPS8,ERC1,ESRRA,FAM83H,FARSA,FIP1L1,FLII,FMR1,FUBP3,GCC1,GIT1,GPBP1,GPBP1L1,GSE1,HA…
HPA	thyroid gland	HPA:0590000	8.95362e-13	7120	185	166	11006	ABLIM1,ACTR5,AGO2,ANAPC1,ANKHD1,ANKRD26,APC,ARHGAP32,ASCC3,ATXN2,C1ORF198,CC2D1A,CCAR2,CCDC138,CCDC88C,CCNB2,CCP110,CCSER2,CDC23,CDK16,CDK5RAP2,CENPE,CEP295,CEP44,CEP55,CGNL1,CIP2A,CNOT1,CNOT10,CNOT2,CNOT3,CNOT4,CNTROB,COPA,CYLD,DCP1A,DCP1B,DDX6,DNAJC7,DZIP3,EIF3E,EIF3L,EIF4ENIF1,ENTR1,EPS8,ERC1,ESRRA,FAM83H,FARSA,FIP1L1,FLII,FMR1,FUBP3,GCC1,GIT1,GPBP1,GPBP1L1,GSE1,HAUS4,HELZ,IFT74,INPPL1,IQCB1,I…
HPA	thyroid gland; glandular cells[â‰¥Low]	HPA:0590051	8.95362e-13	7120	185	166	11006	ABLIM1,ACTR5,AGO2,ANAPC1,ANKHD1,ANKRD26,APC,ARHGAP32,ASCC3,ATXN2,C1ORF198,CC2D1A,CCAR2,CCDC138,CCDC88C,CCNB2,CCP110,CCSER2,CDC23,CDK16,CDK5RAP2,CENPE,CEP295,CEP44,CEP55,CGNL1,CIP2A,CNOT1,CNOT10,CNOT2,CNOT3,CNOT4,CNTROB,COPA,CYLD,DCP1A,DCP1B,DDX6,DNAJC7,DZIP3,EIF3E,EIF3L,EIF4ENIF1,ENTR1,EPS8,ERC1,ESRRA,FAM83H,FARSA,FIP1L1,FLII,FMR1,FUBP3,GCC1,GIT1,GPBP1,GPBP1L1,GSE1,HAUS4,HELZ,IFT74,INPPL1,IQCB1,I…
HPA	colon; glandular cells[â‰¥Medium]	HPA:0130052	9.70096e-13	5977	185	151	11006	ABLIM1,ACTR5,AGO2,ANAPC1,ANKHD1,ANKRD26,APC,ARHGAP32,ASCC3,C1ORF198,CAMSAP3,CC2D1A,CCAR2,CCDC88C,CCP110,CCSER2,CDC23,CDK1,CDK16,CDK5RAP2,CEP152,CEP295,CEP44,CEP55,CIP2A,CNOT1,CNOT10,CNOT11,CNOT2,CNOT3,CNOT4,CNTROB,COPA,CRK,CYLD,DCP1A,DCP1B,DDX6,DNAJC7,DNM2,DZIP3,EIF3E,EIF4ENIF1,ENTR1,EPS8,ERC1,ESRRA,FAM193A,FAM83H,FARSA,FIP1L1,FLII,FMR1,FUBP3,GCC1,GIT1,GPBP1,GPBP1L1,HAUS4,HELZ,IFT74,INPPL1,IRAK1,…
HPA	duodenum	HPA:0150000	2.4702e-12	7891	185	174	11006	ABLIM1,AGO2,ALMS1,ANAPC1,ANKHD1,ANKRD26,APC,ARHGAP32,ASCC3,ATXN2,C1ORF198,CAMSAP3,CC2D1A,CCAR2,CCDC138,CCDC88C,CCNB2,CCP110,CCSER2,CDC23,CDK1,CDK16,CDK5RAP2,CENPE,CEP152,CEP295,CEP44,CEP55,CGNL1,CIP2A,CNOT1,CNOT10,CNOT11,CNOT2,CNOT3,CNOT4,CNTROB,COPA,CRK,CYLD,DCP1A,DCP1B,DDX20,DDX6,DNAJC7,DNM2,DSP,DZIP3,EIF3E,EIF3L,EIF4ENIF1,ENTR1,EPS8,ERC1,ESRRA,FAM193A,FAM83H,FARSA,FIP1L1,FLII,FMR1,FUBP3,GCC1,G…
HPA	duodenum; glandular cells[â‰¥Medium]	HPA:0150052	2.47787e-12	6098	185	152	11006	ABLIM1,AGO2,ANAPC1,ANKHD1,ANKRD26,APC,ARHGAP32,ASCC3,ATXN2,C1ORF198,CC2D1A,CCAR2,CCDC88C,CCP110,CCSER2,CDC23,CDK1,CDK16,CDK5RAP2,CEP152,CEP295,CEP44,CEP55,CIP2A,CNOT1,CNOT10,CNOT11,CNOT2,CNOT3,CNOT4,CNTROB,COPA,CRK,CYLD,DCP1A,DCP1B,DDX6,DNAJC7,DNM2,DZIP3,EIF3E,EIF3L,EIF4ENIF1,ENTR1,EPS8,ERC1,ESRRA,FAM193A,FAM83H,FARSA,FIP1L1,FLII,FMR1,FUBP3,GCC1,GIT1,GPBP1,GPBP1L1,HAUS4,HELZ,IFT74,INPPL1,IRAK1,KI…
HPA	rectum; glandular cells[â‰¥Medium]	HPA:0400052	2.52444e-12	6099	185	152	11006	ABLIM1,AGO2,ANAPC1,ANKHD1,ANKRD26,APC,ARHGAP32,ASCC3,C1ORF198,CAMSAP3,CC2D1A,CCAR2,CCDC88C,CCP110,CCSER2,CDC23,CDK1,CDK16,CDK5RAP2,CENPE,CEP152,CEP295,CEP44,CEP55,CIP2A,CNOT1,CNOT10,CNOT11,CNOT2,CNOT3,CNOT4,CNTROB,COPA,CYLD,DCP1A,DCP1B,DDX6,DNAJC7,DNM2,EIF3E,EIF4ENIF1,ENTR1,EPS8,ERC1,ESRRA,FAM193A,FAM83H,FARSA,FIP1L1,FLII,FMR1,FUBP3,GCC1,GIT1,GPBP1,GPBP1L1,GSE1,HAUS4,HELZ,INPPL1,IRAK1,KIAA0753,KI…
HPA	skin 1; keratinocytes[â‰¥Low]	HPA:0460661	2.72082e-12	5159	185	138	11006	ABLIM1,ACTR5,AGO2,ALMS1,ANAPC1,ANKHD1,ANKRD26,APC,ASCC3,C1ORF198,CAMSAP3,CC2D1A,CCAR2,CCDC88C,CCP110,CCSER2,CDC23,CDK5RAP2,CEP152,CEP295,CEP44,CEP55,CIP2A,CNOT1,CNOT10,CNOT2,CNOT3,CNOT4,CNTROB,CRK,CYLD,DCP1A,DCP1B,DDX6,DNAJC7,DNM2,EIF3E,EIF3L,EIF4ENIF1,EPS8,ERC1,FAM193A,FAM83H,FARSA,FIP1L1,FLII,FMR1,FUBP3,GCC1,GIT1,GPBP1,GPBP1L1,GSE1,HAUS4,HELZ,IRAK1,KANK2,KIAA0753,KIAA1217,KIAA1671,KIF7,LATS1,LA…
HPA	pancreas; exocrine glandular cells[â‰¥Low]	HPA:0350471	2.78144e-12	6935	185	163	11006	ABLIM1,ACTR5,AGO2,ANAPC1,ANKHD1,ANKRD26,APC,ARHGAP32,ASCC3,ATXN2,C1ORF198,CAMSAP3,CC2D1A,CCAR2,CCDC138,CCDC88C,CCNB2,CCP110,CCSER2,CDC23,CDK1,CDK16,CDK5RAP2,CEP152,CEP295,CEP44,CGNL1,CIP2A,CNOT1,CNOT10,CNOT11,CNOT2,CNOT3,CNOT4,CNTROB,COPA,CRK,CYLD,DCP1A,DCP1B,DDX6,DNAJC7,DNM2,DSP,DZIP3,EIF3E,EIF3L,EIF4ENIF1,ENTR1,EPS8,ERC1,ESRRA,FAM193A,FAM83H,FARSA,FIP1L1,FLII,FMR1,FUBP3,GCC1,GIT1,GPBP1,GPBP1L1,…
HPA	fallopian tube	HPA:0210000	3.98954e-12	7457	185	169	11006	ABLIM1,ACTR5,AGO2,ALMS1,ANAPC1,ANKHD1,ANKRD26,APC,ARHGAP32,ASCC3,ATXN2,C1ORF198,CAMSAP3,CC2D1A,CCAR2,CCDC138,CCDC88C,CCNB2,CCP110,CCSER2,CDC23,CDK1,CDK16,CDK5RAP2,CENPE,CEP131,CEP152,CEP295,CEP44,CGNL1,CIP2A,CNOT1,CNOT10,CNOT11,CNOT2,CNOT3,CNOT4,CNTROB,COPA,CYLD,DCP1B,DDX20,DDX6,DNAJC7,DNM2,DZIP3,EIF3E,EIF3L,EIF4ENIF1,ENTR1,EPS8,ERC1,ESRRA,FAM193A,FAM83H,FARSA,FIP1L1,FLII,FMR1,FUBP3,GCC1,GIT1,GPB…
HPA	colon	HPA:0130000	4.32484e-12	8330	185	178	11006	ABLIM1,ACTR5,AGO2,ALMS1,ANAPC1,ANKHD1,ANKRD26,APC,ARHGAP32,ASCC3,ATXN2,C1ORF198,CAMSAP3,CC2D1A,CCAR2,CCDC138,CCDC88C,CCNB2,CCP110,CCSER2,CDC23,CDK1,CDK16,CDK5RAP2,CEP131,CEP152,CEP295,CEP44,CEP55,CGNL1,CIP2A,CNOT1,CNOT10,CNOT11,CNOT2,CNOT3,CNOT4,CNTROB,COPA,CRK,CYLD,DCP1A,DCP1B,DDX20,DDX6,DNAJC7,DNM2,DZIP3,EIF3E,EIF3L,EIF4ENIF1,ENTR1,EPS8,ERC1,ESRRA,FAM193A,FAM83H,FARSA,FIP1L1,FLII,FMR1,FUBP3,GCC…
HPA	cervix; squamous epithelial cells[â‰¥Low]	HPA:0630221	5.14011e-12	5452	185	142	11006	ABLIM1,ACTR5,AGO2,ALMS1,ANAPC1,ANKHD1,ANKRD26,APC,ARHGAP32,ASCC3,C1ORF198,CAMSAP3,CC2D1A,CCAR2,CCDC138,CCDC88C,CCNB2,CCP110,CCSER2,CDC23,CDK1,CDK16,CDK5RAP2,CENPE,CEP295,CEP44,CIP2A,CNOT1,CNOT10,CNOT11,CNOT2,CNOT3,CNOT4,CNTROB,COPA,CRK,CYLD,DCP1B,DDX6,DNAJC7,DNM2,DZIP3,EIF3E,EIF4ENIF1,ENTR1,EPS8,ERC1,ESRRA,FAM83H,FARSA,FIP1L1,FLII,FMR1,FUBP3,GCC1,GPBP1,GPBP1L1,GSE1,HELZ,IRAK1,KANK2,KIAA0753,KIAA1…
HPA	stomach 1; glandular cells[â‰¥Low]	HPA:0540051	5.84461e-12	7656	185	171	11006	ABLIM1,ACTR5,AGO2,ALMS1,ANAPC1,ANKHD1,ANKRD26,APC,ARHGAP32,ASCC3,ATXN2,C1ORF198,CAMSAP3,CC2D1A,CCAR2,CCDC138,CCDC88C,CCNB2,CCP110,CCSER2,CDC23,CDK1,CDK16,CDK5RAP2,CENPE,CEP131,CEP152,CEP295,CEP44,CEP55,CGNL1,CIP2A,CNOT1,CNOT10,CNOT11,CNOT2,CNOT3,CNOT4,CNTROB,COPA,CYLD,DCP1A,DCP1B,DDX20,DDX6,DNAJC7,DNM2,DSP,DZIP3,EIF3E,EIF3L,EIF4ENIF1,ENTR1,EPS8,ERC1,ESRRA,FAM193A,FAM83H,FARSA,FIP1L1,FLII,FMR1,FUB…
HPA	stomach 1	HPA:0540000	5.84461e-12	7656	185	171	11006	ABLIM1,ACTR5,AGO2,ALMS1,ANAPC1,ANKHD1,ANKRD26,APC,ARHGAP32,ASCC3,ATXN2,C1ORF198,CAMSAP3,CC2D1A,CCAR2,CCDC138,CCDC88C,CCNB2,CCP110,CCSER2,CDC23,CDK1,CDK16,CDK5RAP2,CENPE,CEP131,CEP152,CEP295,CEP44,CEP55,CGNL1,CIP2A,CNOT1,CNOT10,CNOT11,CNOT2,CNOT3,CNOT4,CNTROB,COPA,CYLD,DCP1A,DCP1B,DDX20,DDX6,DNAJC7,DNM2,DSP,DZIP3,EIF3E,EIF3L,EIF4ENIF1,ENTR1,EPS8,ERC1,ESRRA,FAM193A,FAM83H,FARSA,FIP1L1,FLII,FMR1,FUB…
HPA	gallbladder	HPA:0220000	5.84461e-12	7656	185	171	11006	ABLIM1,ACTR5,AGO2,ALMS1,ANAPC1,ANKHD1,ANKRD26,APC,ARHGAP32,ASCC3,ATXN2,C1ORF198,CAMSAP3,CC2D1A,CCAR2,CCDC138,CCDC88C,CCNB2,CCP110,CCSER2,CDC23,CDK16,CDK5RAP2,CENPE,CEP152,CEP295,CEP44,CEP55,CIP2A,CNOT1,CNOT10,CNOT11,CNOT2,CNOT3,CNOT4,CNTROB,COPA,CRK,CYLD,DCP1A,DCP1B,DDX6,DNAJC7,DNM2,DSP,DZIP3,EIF3E,EIF3L,EIF4ENIF1,ENTR1,EPS8,ERC1,ESRRA,FAM193A,FAM83H,FARSA,FIP1L1,FLII,FMR1,FUBP3,GCC1,GIT1,GPBP1,G…
HPA	gallbladder; glandular cells[â‰¥Low]	HPA:0220051	5.84461e-12	7656	185	171	11006	ABLIM1,ACTR5,AGO2,ALMS1,ANAPC1,ANKHD1,ANKRD26,APC,ARHGAP32,ASCC3,ATXN2,C1ORF198,CAMSAP3,CC2D1A,CCAR2,CCDC138,CCDC88C,CCNB2,CCP110,CCSER2,CDC23,CDK16,CDK5RAP2,CENPE,CEP152,CEP295,CEP44,CEP55,CIP2A,CNOT1,CNOT10,CNOT11,CNOT2,CNOT3,CNOT4,CNTROB,COPA,CRK,CYLD,DCP1A,DCP1B,DDX6,DNAJC7,DNM2,DSP,DZIP3,EIF3E,EIF3L,EIF4ENIF1,ENTR1,EPS8,ERC1,ESRRA,FAM193A,FAM83H,FARSA,FIP1L1,FLII,FMR1,FUBP3,GCC1,GIT1,GPBP1,G…
HPA	pancreas	HPA:0350000	6.91896e-12	7400	185	168	11006	ABLIM1,ACTR5,AGO2,ALMS1,ANAPC1,ANKHD1,ANKRD26,APC,ARHGAP32,ASCC3,ATXN2,C1ORF198,CAMSAP3,CC2D1A,CCAR2,CCDC138,CCDC88C,CCNB2,CCP110,CCSER2,CDC23,CDK1,CDK16,CDK5RAP2,CEP152,CEP295,CEP44,CGNL1,CIP2A,CNOT1,CNOT10,CNOT11,CNOT2,CNOT3,CNOT4,CNTROB,COPA,CRK,CYLD,DCP1A,DCP1B,DDX6,DNAJC7,DNM2,DSP,DZIP3,EIF3E,EIF3L,EIF4ENIF1,ENTR1,EPS8,ERC1,ESRRA,FAM193A,FAM83H,FARSA,FIP1L1,FLII,FMR1,FUBP3,GCC1,GIT1,GPBP1,GP…
HPA	small intestine	HPA:0480000	9.59432e-12	7868	185	173	11006	ABLIM1,ACTR5,AGO2,ALMS1,ANAPC1,ANKHD1,ANKRD26,APC,ARHGAP32,ASCC3,ATXN2,C1ORF198,CAMSAP3,CC2D1A,CCAR2,CCDC138,CCDC88C,CCNB2,CCP110,CCSER2,CDC23,CDK1,CDK16,CDK5RAP2,CEP152,CEP295,CEP44,CEP55,CGNL1,CIP2A,CNOT1,CNOT10,CNOT11,CNOT2,CNOT3,CNOT4,CNTROB,COPA,CRK,CYLD,DCP1A,DCP1B,DDX20,DDX6,DNAJC7,DNM2,DZIP3,EIF3E,EIF3L,EIF4ENIF1,ENTR1,EPS8,ERC1,ESRRA,FAM193A,FAM83H,FARSA,FIP1L1,FLII,FMR1,FUBP3,GCC1,GIT1,…
HPA	skin 1; fibroblasts[â‰¥Low]	HPA:0460651	2.82131e-11	4078	185	118	11006	ABLIM1,AGO2,ANKHD1,ANKRD26,APC,ASCC3,C1ORF198,CAMSAP3,CC2D1A,CCAR2,CCDC88C,CCP110,CCSER2,CDC23,CDK5RAP2,CEP295,CEP44,CIP2A,CNOT10,CNOT2,CNOT3,CNOT4,CNTROB,CYLD,DCP1B,DDX6,DNAJC7,DZIP3,EIF3E,EIF3L,EIF4ENIF1,EPS8,ERC1,FAM83H,FIP1L1,FLII,FMR1,FUBP3,GCC1,GIT1,GPBP1,GPBP1L1,HAUS4,IRAK1,KANK2,KIAA0753,KIAA1217,KIAA1671,KIF1C,KIF7,LATS1,LATS2,LIMD1,LSM14A,LSM14B,MAD2L2,MINK1,N4BP2,NCK2,NCKAP5L,NCOR2,NED…
HPA	small intestine; glandular cells[â‰¥Medium]	HPA:0480052	5.53574e-11	6057	185	149	11006	ABLIM1,ACTR5,AGO2,ANAPC1,ANKHD1,ANKRD26,APC,ARHGAP32,ASCC3,C1ORF198,CAMSAP3,CC2D1A,CCAR2,CCDC88C,CCP110,CCSER2,CDC23,CDK1,CDK16,CDK5RAP2,CEP152,CEP295,CEP44,CEP55,CIP2A,CNOT1,CNOT10,CNOT11,CNOT2,CNOT3,CNOT4,CNTROB,COPA,CRK,CYLD,DCP1A,DCP1B,DDX6,DNAJC7,DNM2,DZIP3,EIF3E,EIF3L,EIF4ENIF1,ENTR1,EPS8,ERC1,ESRRA,FARSA,FIP1L1,FLII,FMR1,FUBP3,GCC1,GIT1,GPBP1,GPBP1L1,HAUS4,INPPL1,IRAK1,KIAA0753,KIAA1217,KI…
HPA	breast; glandular cells[â‰¥Medium]	HPA:0050052	1.03826e-10	5101	185	134	11006	ABLIM1,AGO2,ANKHD1,ANKRD26,APC,ASCC3,C1ORF198,CC2D1A,CCAR2,CCDC88C,CCNB2,CCP110,CCSER2,CDC23,CDK1,CDK16,CDK5RAP2,CENPE,CEP152,CEP295,CEP44,CEP55,CGNL1,CIP2A,CNOT1,CNOT11,CNOT2,CNOT3,CNOT4,CNTROB,COPA,DCP1B,DDX6,DNAJC7,DNM2,EIF3E,EIF3L,EIF4ENIF1,ENTR1,EPS8,ERC1,ESRRA,FAM83H,FARSA,FIP1L1,FLII,FMR1,FUBP3,GCC1,GIT1,GPBP1,GPBP1L1,HAUS4,HELZ,INPPL1,IRAK1,KIAA0753,KIAA1671,KIF7,LATS1,LATS2,LIMD1,LPP,LSM…
HPA	appendix	HPA:0030000	1.16755e-10	7821	185	171	11006	ABLIM1,ACTR5,AGO2,ALMS1,ANAPC1,ANKHD1,ANKRD26,APC,ARHGAP32,ASCC3,ATXN2,C1ORF198,CAMSAP3,CC2D1A,CCAR2,CCDC138,CCDC88C,CCNB2,CCP110,CCSER2,CDC23,CDK1,CDK16,CDK5RAP2,CENPE,CEP152,CEP295,CEP44,CEP55,CGNL1,CIP2A,CNOT1,CNOT10,CNOT11,CNOT2,CNOT3,CNOT4,CNTROB,COPA,CRK,CYLD,DCP1A,DCP1B,DDX20,DDX6,DNAJC7,DNM2,DZIP3,EIF3E,EIF3L,EIF4ENIF1,ENTR1,EPS8,ERC1,ESRRA,FAM193A,FAM83H,FARSA,FIP1L1,FLII,FMR1,FUBP3,GCC1…
HPA	stomach 2; glandular cells[â‰¥Low]	HPA:0550051	2.6627e-10	7604	185	168	11006	ABLIM1,ACTR5,AGO2,ALMS1,ANAPC1,ANKHD1,ANKRD26,APC,ARHGAP32,ASCC3,C1ORF198,CAMSAP3,CC2D1A,CCAR2,CCDC138,CCDC88C,CCNB2,CCP110,CCSER2,CDC23,CDK1,CDK16,CDK5RAP2,CENPE,CEP131,CEP152,CEP295,CEP44,CGNL1,CIP2A,CNOT1,CNOT10,CNOT11,CNOT2,CNOT3,CNOT4,CNTROB,COPA,CRK,CYLD,DCP1A,DCP1B,DDX6,DNAJC7,DNM2,DZIP3,EIF3E,EIF3L,EIF4ENIF1,ENTR1,EPS8,ERC1,ESRRA,FAM193A,FAM83H,FARSA,FIP1L1,FLII,FMR1,FUBP3,GCC1,GIT1,GPBP1…
HPA	stomach 2	HPA:0550000	2.6627e-10	7604	185	168	11006	ABLIM1,ACTR5,AGO2,ALMS1,ANAPC1,ANKHD1,ANKRD26,APC,ARHGAP32,ASCC3,C1ORF198,CAMSAP3,CC2D1A,CCAR2,CCDC138,CCDC88C,CCNB2,CCP110,CCSER2,CDC23,CDK1,CDK16,CDK5RAP2,CENPE,CEP131,CEP152,CEP295,CEP44,CGNL1,CIP2A,CNOT1,CNOT10,CNOT11,CNOT2,CNOT3,CNOT4,CNTROB,COPA,CRK,CYLD,DCP1A,DCP1B,DDX6,DNAJC7,DNM2,DZIP3,EIF3E,EIF3L,EIF4ENIF1,ENTR1,EPS8,ERC1,ESRRA,FAM193A,FAM83H,FARSA,FIP1L1,FLII,FMR1,FUBP3,GCC1,GIT1,GPBP1…
HPA	urinary bladder; urothelial cells[â‰¥Medium]	HPA:0610832	3.36587e-10	5953	185	146	11006	ABLIM1,AGO2,ANAPC1,ANKHD1,ANKRD26,APC,ARHGAP32,ASCC3,ATXN2,C1ORF198,CC2D1A,CCAR2,CCDC88C,CCP110,CCSER2,CDC23,CDK1,CDK16,CDK5RAP2,CEP152,CEP295,CEP44,CIP2A,CNOT1,CNOT10,CNOT11,CNOT2,CNOT3,CNOT4,CNTROB,COPA,CYLD,DCP1A,DCP1B,DDX6,DNAJC7,DNM2,EIF3E,EIF3L,EIF4ENIF1,ENTR1,EPS8,ERC1,FAM193A,FAM83H,FARSA,FIP1L1,FLII,FMR1,FUBP3,GCC1,GIT1,GPBP1,GPBP1L1,HAUS4,HELZ,INPPL1,IRAK1,KIAA0753,KIAA1217,KIAA1671,KIF…
HPA	placenta; trophoblastic cells[â‰¥Medium]	HPA:0380522	3.57465e-10	5045	185	132	11006	ABLIM1,ACTR5,AGO2,ANKHD1,ANKRD26,ASCC3,ATXN2,C1ORF198,CCAR2,CCDC88C,CCNB2,CCP110,CCSER2,CDC23,CDK1,CDK16,CDK5RAP2,CENPE,CEP131,CEP295,CEP44,CIP2A,CNOT1,CNOT10,CNOT2,CNOT3,CNOT4,CNTROB,COPA,CYLD,DCP1A,DCP1B,DDX6,DNAJC7,DNM2,DZIP3,EIF3E,EIF3L,EIF4ENIF1,ENTR1,EPS8,ERC1,ESRRA,FAM83H,FARSA,FIP1L1,FLII,GCC1,GIT1,GPBP1,GPBP1L1,GSE1,HAUS4,HELZ,INPPL1,IRAK1,KIAA0753,KIAA1217,KIAA1671,KIF7,KNTC1,KPNB1,LATS…
HPA	cervix	HPA:0630000	5.7334e-10	6922	185	159	11006	ABLIM1,ACTR5,AGO2,ALMS1,ANAPC1,ANKHD1,ANKRD26,APC,ARHGAP32,ASCC3,C1ORF198,CAMSAP3,CC2D1A,CCAR2,CCDC138,CCDC88C,CCNB2,CCP110,CCSER2,CDC23,CDK1,CDK16,CDK5RAP2,CENPE,CEP295,CEP44,CIP2A,CNOT1,CNOT10,CNOT11,CNOT2,CNOT3,CNOT4,CNTROB,COPA,CRK,CYLD,DCP1B,DDX6,DNAJC7,DNM2,DZIP3,EIF3E,EIF4ENIF1,ENTR1,EPS8,ERC1,ESRRA,FAM193A,FAM83H,FARSA,FIP1L1,FLII,FMR1,FUBP3,GCC1,GIT1,GPBP1,GPBP1L1,GSE1,HELZ,INPPL1,IRAK1,…
HPA	kidney; cells in tubules[â‰¥Low]	HPA:0270361	7.92206e-10	7018	185	160	11006	ABLIM1,ACTR5,AGO2,ANAPC1,ANKHD1,ANKRD26,ARHGAP32,ASCC3,ATXN2,C1ORF198,CC2D1A,CCAR2,CCDC138,CCDC88C,CCNB2,CCP110,CCSER2,CDC23,CDK1,CDK16,CDK5RAP2,CEP295,CEP44,CEP55,CIP2A,CNOT1,CNOT10,CNOT11,CNOT2,CNOT3,CNOT4,CNTROB,COPA,CRK,CYLD,DCP1A,DCP1B,DDX6,DNAJC7,DNM2,DZIP3,EIF3E,EIF4ENIF1,ENTR1,EPS8,ERC1,ESRRA,FAM193A,FAM83H,FARSA,FIP1L1,FLII,FMR1,FUBP3,GCC1,GIT1,GPBP1,GPBP1L1,GSE1,HAUS4,HELZ,IFT74,INPPL1,…
HPA	nasopharynx	HPA:0320000	1.01505e-09	7189	185	162	11006	ABLIM1,ACTR5,AGO2,ALMS1,ANAPC1,ANKHD1,ANKRD26,APC,ARHGAP32,ASCC3,ATXN2,C1ORF198,CAMSAP3,CC2D1A,CCAR2,CCDC138,CCDC88C,CCNB2,CCP110,CCSER2,CDC23,CDK16,CDK5RAP2,CENPE,CEP131,CEP152,CEP295,CEP44,CIP2A,CNOT1,CNOT10,CNOT11,CNOT2,CNOT3,CNOT4,CNTROB,COPA,CRK,CYLD,DCP1A,DCP1B,DDX6,DNAJC7,DNM2,DZIP3,EIF3E,EIF3L,EIF4ENIF1,ENTR1,EPS8,ERC1,ESRRA,FAM193A,FAM83H,FARSA,FIP1L1,FLII,FMR1,FUBP3,GCC1,GIT1,GPBP1,GPBP…
HPA	skin 2; epidermal cells[â‰¥Low]	HPA:0470681	1.07333e-09	5685	185	141	11006	ABLIM1,ACTR5,AGO2,ANAPC1,ANKHD1,ANKRD26,APC,ARHGAP32,ASCC3,ATXN2,C1ORF198,CCAR2,CCDC138,CCDC88C,CCP110,CCSER2,CDC23,CDK16,CDK5RAP2,CEP295,CEP44,CEP55,CIP2A,CNOT1,CNOT10,CNOT11,CNOT2,CNOT3,CNOT4,CNTROB,CRK,CYLD,DCP1B,DDX6,DNAJC7,DNM2,DZIP3,EIF3E,EIF4ENIF1,ENTR1,EPS8,ERC1,FAM193A,FAM83H,FARSA,FIP1L1,FLII,FMR1,FUBP3,GCC1,GIT1,GPBP1,GPBP1L1,GSE1,HAUS4,HELZ,INPPL1,IRAK1,KANK2,KIAA0753,KIAA1217,KIAA167…
HPA	endometrium 1; glandular cells[â‰¥Low]	HPA:0160051	1.13588e-09	6811	185	157	11006	ABLIM1,ACTR5,AGO2,ALMS1,ANAPC1,ANKHD1,ANKRD26,APC,ARHGAP32,ASCC3,ATXN2,C1ORF198,CC2D1A,CCAR2,CCDC88C,CCP110,CCSER2,CDC23,CDK1,CDK16,CDK5RAP2,CENPE,CEP152,CEP295,CEP44,CGNL1,CIP2A,CNOT1,CNOT10,CNOT11,CNOT2,CNOT3,CNOT4,CNTROB,COPA,CYLD,DCP1B,DDX20,DDX6,DNAJC7,DNM2,DZIP3,EIF3E,EIF3L,EIF4ENIF1,ENTR1,EPS8,ERC1,ESRRA,FAM193A,FAM83H,FARSA,FIP1L1,FLII,FMR1,FUBP3,GCC1,GIT1,GPBP1,GPBP1L1,HAUS4,IFT74,INPPL1…
HPA	appendix; glandular cells[â‰¥Medium]	HPA:0030052	1.27638e-09	5499	185	138	11006	ABLIM1,AGO2,ANAPC1,ANKHD1,ANKRD26,APC,ARHGAP32,ASCC3,ATXN2,C1ORF198,CAMSAP3,CC2D1A,CCAR2,CCDC88C,CCP110,CCSER2,CDC23,CDK1,CDK16,CDK5RAP2,CEP152,CEP295,CEP44,CEP55,CIP2A,CNOT1,CNOT10,CNOT11,CNOT2,CNOT3,CNOT4,CNTROB,COPA,CYLD,DCP1A,DCP1B,DDX6,DNAJC7,DNM2,EIF3E,EIF3L,EIF4ENIF1,ENTR1,EPS8,ERC1,ESRRA,FAM83H,FARSA,FIP1L1,FLII,FMR1,FUBP3,GCC1,GIT1,GPBP1,HAUS4,IFT74,INPPL1,IRAK1,KIAA0753,KIAA1217,KIAA167…
HPA	skin 2; epidermal cells[â‰¥Medium]	HPA:0470682	1.66072e-09	4009	185	113	11006	ACTR5,AGO2,ANAPC1,ANKHD1,ANKRD26,APC,ASCC3,C1ORF198,CCAR2,CCDC88C,CCP110,CCSER2,CDC23,CDK16,CDK5RAP2,CEP44,CIP2A,CNOT1,CNOT10,CNOT2,CNOT3,CNOT4,CNTROB,CRK,DCP1B,DDX6,DNAJC7,DNM2,EIF3E,EIF4ENIF1,ENTR1,EPS8,ERC1,FAM83H,FARSA,FIP1L1,FLII,FMR1,FUBP3,GCC1,GIT1,GPBP1,GPBP1L1,GSE1,HELZ,INPPL1,IRAK1,KANK2,KIAA0753,KIAA1217,KIAA1671,KIF7,LATS1,LATS2,LSM14A,LSM14B,LZTS2,MINK1,MPHOSPH9,N4BP2,NCKAP5L,NEDD1,N…
HPA	vagina; squamous epithelial cells[â‰¥Low]	HPA:0620221	2.0688e-09	5992	185	145	11006	ABLIM1,ACTR5,AGO2,ALMS1,ANAPC1,ANKHD1,ANKRD26,APC,ARHGAP32,ASCC3,C1ORF198,CAMSAP3,CC2D1A,CCAR2,CCDC138,CCDC88C,CCNB2,CCP110,CCSER2,CDC23,CDK1,CDK16,CDK5RAP2,CENPE,CEP295,CEP44,CIP2A,CNOT1,CNOT2,CNOT3,CNOT4,CNTROB,COPA,CRK,CYLD,DCP1B,DDX6,DNAJC7,DNM2,DSP,EIF3E,EIF4ENIF1,ENTR1,EPS8,ERC1,FAM83H,FIP1L1,FLII,FMR1,FUBP3,GCC1,GIT1,GPBP1,GPBP1L1,GSE1,HAUS4,HELZ,INPPL1,IRAK1,KANK2,KIAA0753,KIAA1217,KIAA16…
HPA	vagina	HPA:0620000	2.0688e-09	5992	185	145	11006	ABLIM1,ACTR5,AGO2,ALMS1,ANAPC1,ANKHD1,ANKRD26,APC,ARHGAP32,ASCC3,C1ORF198,CAMSAP3,CC2D1A,CCAR2,CCDC138,CCDC88C,CCNB2,CCP110,CCSER2,CDC23,CDK1,CDK16,CDK5RAP2,CENPE,CEP295,CEP44,CIP2A,CNOT1,CNOT2,CNOT3,CNOT4,CNTROB,COPA,CRK,CYLD,DCP1B,DDX6,DNAJC7,DNM2,DSP,EIF3E,EIF4ENIF1,ENTR1,EPS8,ERC1,FAM83H,FIP1L1,FLII,FMR1,FUBP3,GCC1,GIT1,GPBP1,GPBP1L1,GSE1,HAUS4,HELZ,INPPL1,IRAK1,KANK2,KIAA0753,KIAA1217,KIAA16…
HPA	skin 1	HPA:0460000	2.30861e-09	7238	185	162	11006	ABLIM1,ACTR5,AGO2,ALMS1,ANAPC1,ANKHD1,ANKRD26,APC,ASCC3,C1ORF198,CAMSAP3,CC2D1A,CCAR2,CCDC138,CCDC88C,CCP110,CCSER2,CDC23,CDK1,CDK5RAP2,CENPE,CEP152,CEP295,CEP44,CEP55,CIP2A,CNOT1,CNOT10,CNOT2,CNOT3,CNOT4,CNTROB,COPA,CRK,CYLD,DCP1A,DCP1B,DDX6,DNAJC7,DNM2,DSP,DZIP3,EIF3E,EIF3L,EIF4ENIF1,EPS8,ERC1,ESRRA,FAM193A,FAM83H,FARSA,FIP1L1,FLII,FMR1,FUBP3,GCC1,GIT1,GPBP1,GPBP1L1,GSE1,HAUS4,HELZ,IFT74,IRAK1,…
HPA	epididymis; glandular cells[â‰¥Low]	HPA:0180051	2.84713e-09	7330	185	163	11006	ABLIM1,ACTR5,AGO2,ALMS1,ANKHD1,ANKRD26,APC,ARHGAP32,ASCC3,ATXN2,C1ORF198,CAMSAP3,CC2D1A,CCAR2,CCDC138,CCDC88C,CCNB2,CCP110,CCSER2,CDC23,CDK1,CDK16,CDK5RAP2,CENPE,CEP152,CEP295,CEP44,CEP55,CIP2A,CNOT1,CNOT10,CNOT11,CNOT2,CNOT3,CNOT4,CNTROB,COPA,CYLD,DCP1A,DCP1B,DDX20,DDX6,DNAJC7,DNM2,DZIP3,EIF3E,EIF3L,EIF4ENIF1,ENTR1,EPS8,ERC1,ESRRA,FAM193A,FARSA,FIP1L1,FLII,FMR1,FUBP3,GCC1,GIT1,GPBP1,GPBP1L1,GSE1…
HPA	epididymis	HPA:0180000	2.84713e-09	7330	185	163	11006	ABLIM1,ACTR5,AGO2,ALMS1,ANKHD1,ANKRD26,APC,ARHGAP32,ASCC3,ATXN2,C1ORF198,CAMSAP3,CC2D1A,CCAR2,CCDC138,CCDC88C,CCNB2,CCP110,CCSER2,CDC23,CDK1,CDK16,CDK5RAP2,CENPE,CEP152,CEP295,CEP44,CEP55,CIP2A,CNOT1,CNOT10,CNOT11,CNOT2,CNOT3,CNOT4,CNTROB,COPA,CYLD,DCP1A,DCP1B,DDX20,DDX6,DNAJC7,DNM2,DZIP3,EIF3E,EIF3L,EIF4ENIF1,ENTR1,EPS8,ERC1,ESRRA,FAM193A,FARSA,FIP1L1,FLII,FMR1,FUBP3,GCC1,GIT1,GPBP1,GPBP1L1,GSE1…
HPA	prostate	HPA:0390000	4.40216e-09	6671	185	154	11006	ABLIM1,ACTR5,AGO2,ALMS1,ANAPC1,ANKHD1,ANKRD26,APC,ARHGAP32,ASCC3,ATXN2,C1ORF198,CC2D1A,CCAR2,CCDC88C,CCNB2,CCP110,CCSER2,CDC23,CDK1,CDK16,CDK5RAP2,CEP152,CEP295,CEP44,CGNL1,CIP2A,CNOT1,CNOT10,CNOT11,CNOT2,CNOT3,CNOT4,CNTROB,COPA,CRK,CYLD,DCP1A,DCP1B,DDX6,DNAJC7,DNM2,DZIP3,EIF3E,EIF4ENIF1,ENTR1,EPS8,ERC1,ESRRA,FAM83H,FARSA,FIP1L1,FLII,FMR1,FUBP3,GCC1,GIT1,GPBP1,GPBP1L1,GSE1,HAUS4,INPPL1,IQCB1,IRAK…
HPA	prostate; glandular cells[â‰¥Low]	HPA:0390051	4.40216e-09	6671	185	154	11006	ABLIM1,ACTR5,AGO2,ALMS1,ANAPC1,ANKHD1,ANKRD26,APC,ARHGAP32,ASCC3,ATXN2,C1ORF198,CC2D1A,CCAR2,CCDC88C,CCNB2,CCP110,CCSER2,CDC23,CDK1,CDK16,CDK5RAP2,CEP152,CEP295,CEP44,CGNL1,CIP2A,CNOT1,CNOT10,CNOT11,CNOT2,CNOT3,CNOT4,CNTROB,COPA,CRK,CYLD,DCP1A,DCP1B,DDX6,DNAJC7,DNM2,DZIP3,EIF3E,EIF4ENIF1,ENTR1,EPS8,ERC1,ESRRA,FAM83H,FARSA,FIP1L1,FLII,FMR1,FUBP3,GCC1,GIT1,GPBP1,GPBP1L1,GSE1,HAUS4,INPPL1,IQCB1,IRAK…
HPA	oral mucosa; squamous epithelial cells[â‰¥Low]	HPA:0330221	5.02024e-09	6252	185	148	11006	ABLIM1,ACTR5,AGO2,ALMS1,ANAPC1,ANKHD1,ANKRD26,APC,ARHGAP32,ASCC3,ATXN2,C1ORF198,CAMSAP3,CC2D1A,CCAR2,CCDC138,CCDC88C,CCNB2,CCP110,CCSER2,CDC23,CDK1,CDK16,CDK5RAP2,CENPE,CEP295,CEP44,CIP2A,CNOT1,CNOT10,CNOT2,CNOT3,CNOT4,CNTROB,COPA,CRK,CYLD,DCP1B,DDX6,DNAJC7,DNM2,DSP,EIF3E,EIF3L,EIF4ENIF1,ENTR1,EPS8,ERC1,FAM193A,FAM83H,FIP1L1,FLII,FMR1,FUBP3,GCC1,GIT1,GPBP1,GPBP1L1,GSE1,HELZ,INPPL1,IRAK1,KANK2,KIA…
HPA	oral mucosa	HPA:0330000	5.02024e-09	6252	185	148	11006	ABLIM1,ACTR5,AGO2,ALMS1,ANAPC1,ANKHD1,ANKRD26,APC,ARHGAP32,ASCC3,ATXN2,C1ORF198,CAMSAP3,CC2D1A,CCAR2,CCDC138,CCDC88C,CCNB2,CCP110,CCSER2,CDC23,CDK1,CDK16,CDK5RAP2,CENPE,CEP295,CEP44,CIP2A,CNOT1,CNOT10,CNOT2,CNOT3,CNOT4,CNTROB,COPA,CRK,CYLD,DCP1B,DDX6,DNAJC7,DNM2,DSP,EIF3E,EIF3L,EIF4ENIF1,ENTR1,EPS8,ERC1,FAM193A,FAM83H,FIP1L1,FLII,FMR1,FUBP3,GCC1,GIT1,GPBP1,GPBP1L1,GSE1,HELZ,INPPL1,IRAK1,KANK2,KIA…
HPA	cerebral cortex; neuronal cells[â‰¥Low]	HPA:0100131	7.5268e-09	6704	185	154	11006	ACTR5,AGO2,ANKHD1,ANKRD26,ARHGAP32,ASCC3,ATXN2,C1ORF198,CC2D1A,CCAR2,CCDC138,CCDC88C,CCNB2,CCP110,CCSER2,CDC23,CDK16,CDK5RAP2,CEP152,CEP295,CEP44,CEP55,CIP2A,CNOT1,CNOT10,CNOT11,CNOT2,CNOT3,CNOT4,CNTROB,COPA,CYLD,DCP1A,DCP1B,DDX6,DNAJC7,DNM2,DZIP3,EIF3E,EIF3L,EIF4ENIF1,EPS8,ERC1,ESRRA,FAM193A,FAM83H,FARSA,FIP1L1,FLII,FMR1,FUBP3,GCC1,GIT1,GPBP1,GPBP1L1,GSE1,HELZ,IFT74,INA,INPPL1,IRAK1,KANK2,KIAA07…
HPA	caudate; neuronal cells[â‰¥Low]	HPA:0080131	9.6104e-09	6154	185	146	11006	ABLIM1,ACTR5,AGO2,ANKHD1,ANKRD26,ASCC3,ATXN2,C1ORF198,CC2D1A,CCAR2,CCDC88C,CCNB2,CCP110,CCSER2,CDC23,CDK16,CDK5RAP2,CEP152,CEP295,CEP44,CEP55,CIP2A,CNOT1,CNOT10,CNOT11,CNOT2,CNOT3,CNOT4,CNTROB,COPA,CYLD,DCP1A,DCP1B,DDX6,DNAJC7,DZIP3,EIF3E,EIF3L,EIF4ENIF1,EPS8,ERC1,ESRRA,FAM193A,FAM83H,FARSA,FIP1L1,FLII,FMR1,GCC1,GIT1,GPBP1,GPBP1L1,HAUS4,HELZ,IFT74,INA,INPPL1,IRAK1,KANK2,KIAA0753,KIAA1217,KIF7,KPN…
HPA	esophagus; squamous epithelial cells[â‰¥Medium]	HPA:0190222	9.80937e-09	5052	185	129	11006	ABLIM1,AGO2,ANAPC1,ANKHD1,ANKRD26,APC,ASCC3,ATXN2,C1ORF198,CAMSAP3,CC2D1A,CCAR2,CCDC88C,CCNB2,CCP110,CCSER2,CDC23,CDK1,CDK16,CDK5RAP2,CENPE,CEP44,CIP2A,CNOT1,CNOT11,CNOT3,CNOT4,CNTROB,COPA,CRK,CYLD,DCP1B,DDX6,DNAJC7,DNM2,DSP,EIF3E,EIF4ENIF1,ENTR1,EPS8,ERC1,FAM83H,FIP1L1,FLII,FMR1,FUBP3,GCC1,GIT1,GPBP1,GPBP1L1,HELZ,INPPL1,IRAK1,KANK2,KIAA0753,KIAA1217,KIAA1671,KIF1C,KIF7,KPNB1,LATS1,LATS2,LMO7,LSM…
HPA	testis; Leydig cells[â‰¥Low]	HPA:0570731	9.95904e-09	7171	185	160	11006	ABLIM1,ACTR5,AGO2,ANAPC1,ANKHD1,ANKRD26,APC,ARHGAP32,ASCC3,ATXN2,C1ORF198,CAMSAP3,CC2D1A,CCAR2,CCDC138,CCDC88C,CCNB2,CCP110,CCSER2,CDC23,CDK16,CDK5RAP2,CENPE,CEP131,CEP152,CEP295,CEP44,CEP55,CEP85,CGNL1,CIP2A,CNOT1,CNOT10,CNOT2,CNOT3,CNOT4,CNTROB,COPA,CYLD,DCP1B,DDX6,DNAJC7,DZIP3,EIF3E,EIF3L,EIF4ENIF1,ENTR1,EPS8,ERC1,ESRRA,FAM193A,FARSA,FIP1L1,FLII,FMR1,FUBP3,GCC1,GIT1,GPBP1,GPBP1L1,HAUS4,HELZ,IF…
HPA	bronchus	HPA:0060000	1.26797e-08	7421	185	163	11006	ABLIM1,ACTR5,AGO2,ANAPC1,ANKHD1,ANKRD26,APC,ARHGAP32,ASCC3,ATXN2,C1ORF198,CAMSAP3,CC2D1A,CCAR2,CCDC138,CCDC88C,CCNB2,CCP110,CCSER2,CDC23,CDK16,CDK5RAP2,CENPE,CEP131,CEP152,CEP295,CEP44,CIP2A,CNOT1,CNOT10,CNOT11,CNOT2,CNOT3,CNOT4,CNTROB,COPA,CRK,CYLD,DCP1A,DCP1B,DDX20,DDX6,DNAJC7,DNM2,DSP,DZIP3,EIF3E,EIF3L,EIF4ENIF1,ENTR1,EPS8,ERC1,ESRRA,FAM193A,FAM83H,FARSA,FIP1L1,FMR1,FUBP3,GCC1,GIT1,GPBP1,GPBP1…
HPA	oral mucosa; squamous epithelial cells[â‰¥Medium]	HPA:0330222	1.31275e-08	4353	185	117	11006	ABLIM1,ACTR5,AGO2,ANAPC1,ANKRD26,APC,ARHGAP32,ASCC3,C1ORF198,CAMSAP3,CC2D1A,CCAR2,CCDC88C,CCP110,CCSER2,CDC23,CDK1,CDK16,CDK5RAP2,CENPE,CEP44,CNOT1,CNOT10,CNOT3,CNOT4,CNTROB,COPA,CRK,CYLD,DCP1B,DDX6,DNAJC7,DNM2,EIF3E,EIF4ENIF1,ENTR1,EPS8,ERC1,FAM83H,FIP1L1,FLII,FMR1,FUBP3,GCC1,GIT1,GPBP1,GPBP1L1,HELZ,INPPL1,IRAK1,KIAA0753,KIAA1217,KIAA1671,KIF7,KPNB1,LATS1,LATS2,LMO7,LSM14A,LSM14B,LUZP1,MAD2L2,MI…
HPA	cerebral cortex	HPA:0100000	1.33377e-08	8096	185	171	11006	ABLIM1,ACTR5,AGO2,ANAPC1,ANKHD1,ANKRD26,APC,ARHGAP32,ASCC3,ATXN2,C1ORF198,CAMSAP3,CC2D1A,CCAR2,CCDC138,CCDC88C,CCNB2,CCP110,CCSER2,CDC23,CDK16,CDK5RAP2,CEP131,CEP152,CEP295,CEP44,CEP55,CGNL1,CIP2A,CNOT1,CNOT10,CNOT11,CNOT2,CNOT3,CNOT4,CNTROB,COPA,CYLD,DCP1A,DCP1B,DDX6,DNAJC7,DNM2,DZIP3,EIF3E,EIF3L,EIF4ENIF1,ENTR1,EPS8,ERC1,ESRRA,FAM193A,FAM83H,FARSA,FIP1L1,FLII,FMR1,FUBP3,GCC1,GIT1,GPBP1,GPBP1L1,…
HPA	seminal vesicle	HPA:0430000	1.52024e-08	6821	185	155	11006	ABLIM1,ACTR5,AGO2,ALMS1,ANAPC1,ANKHD1,ANKRD26,APC,ARHGAP32,ASCC3,ATXN2,C1ORF198,CC2D1A,CCAR2,CCDC88C,CCNB2,CCP110,CCSER2,CDC23,CDK16,CDK5RAP2,CENPE,CEP152,CEP295,CEP44,CEP55,CGNL1,CIP2A,CNOT1,CNOT10,CNOT11,CNOT2,CNOT4,CNTROB,COPA,CYLD,DCP1B,DDX6,DNAJC7,DNM2,DZIP3,EIF3E,EIF4ENIF1,ENTR1,EPS8,ERC1,ESRRA,FAM193A,FAM83H,FARSA,FIP1L1,FLII,FMR1,FUBP3,GCC1,GIT1,GPBP1,GPBP1L1,HAUS4,HELZ,IFT74,INPPL1,IQCB1…
HPA	seminal vesicle; glandular cells[â‰¥Low]	HPA:0430051	1.52024e-08	6821	185	155	11006	ABLIM1,ACTR5,AGO2,ALMS1,ANAPC1,ANKHD1,ANKRD26,APC,ARHGAP32,ASCC3,ATXN2,C1ORF198,CC2D1A,CCAR2,CCDC88C,CCNB2,CCP110,CCSER2,CDC23,CDK16,CDK5RAP2,CENPE,CEP152,CEP295,CEP44,CEP55,CGNL1,CIP2A,CNOT1,CNOT10,CNOT11,CNOT2,CNOT4,CNTROB,COPA,CYLD,DCP1B,DDX6,DNAJC7,DNM2,DZIP3,EIF3E,EIF4ENIF1,ENTR1,EPS8,ERC1,ESRRA,FAM193A,FAM83H,FARSA,FIP1L1,FLII,FMR1,FUBP3,GCC1,GIT1,GPBP1,GPBP1L1,HAUS4,HELZ,IFT74,INPPL1,IQCB1…
HPA	testis	HPA:0570000	1.85112e-08	9008	185	180	11006	ABLIM1,ACTR5,AGO2,ALMS1,ANAPC1,ANKHD1,ANKRD26,APC,ARHGAP32,ASCC3,ATXN2,C1ORF198,CAMSAP3,CC2D1A,CCAR2,CCDC138,CCDC88C,CCNB2,CCP110,CCSER2,CDC23,CDK1,CDK16,CDK5RAP2,CENPE,CEP131,CEP152,CEP295,CEP44,CEP55,CEP85,CGNL1,CIP2A,CNOT1,CNOT10,CNOT11,CNOT2,CNOT3,CNOT4,CNTROB,COPA,CYLD,DCP1A,DCP1B,DDX20,DDX6,DNAJC7,DNM2,DZIP3,EIF3E,EIF3L,EIF4ENIF1,ENTR1,EPS8,ERC1,ESRRA,FAM193A,FAM83H,FARSA,FIP1L1,FLII,FMR1,F…
HPA	endometrium 2	HPA:0170000	1.8743e-08	6908	185	156	11006	ABLIM1,AGO2,ANKHD1,ANKRD26,APC,ARHGAP32,ASCC3,ATXN2,C1ORF198,CC2D1A,CCAR2,CCDC88C,CCNB2,CCP110,CCSER2,CDC23,CDK1,CDK16,CDK5RAP2,CEP131,CEP152,CEP295,CEP44,CGNL1,CIP2A,CNOT1,CNOT10,CNOT11,CNOT2,CNOT3,CNOT4,CNTROB,COPA,CYLD,DCP1A,DCP1B,DDX6,DNAJC7,DNM2,DZIP3,EIF3E,EIF3L,EIF4ENIF1,ENTR1,ERC1,ESRRA,FAM83H,FARSA,FIP1L1,FLII,FMR1,FUBP3,GCC1,GIT1,GPBP1,GPBP1L1,HAUS4,HELZ,IFT74,INPPL1,IRAK1,KANK2,KIAA075…
HPA	lung	HPA:0300000	1.99673e-08	7370	185	162	11006	ABLIM1,ACTR5,AGO2,ALMS1,ANKHD1,ANKRD26,APC,ARHGAP32,ASCC3,ATXN2,C1ORF198,CAMSAP3,CC2D1A,CCDC138,CCDC88C,CCP110,CCSER2,CDC23,CDK1,CDK16,CDK5RAP2,CENPE,CEP295,CEP44,CEP55,CGNL1,CIP2A,CNOT1,CNOT10,CNOT11,CNOT2,CNOT3,CNOT4,CNTROB,COPA,CYLD,DCP1B,DDX6,DNAJC7,DNM2,DZIP3,EIF3E,EIF3L,EIF4ENIF1,ENTR1,EPS8,ERC1,ESRRA,FARSA,FIP1L1,FLII,FMR1,FUBP3,GCC1,GIT1,GPBP1,GPBP1L1,GSE1,HAUS4,IFT74,INPPL1,IQCB1,IRAK1,K…
HPA	stomach 1; glandular cells[â‰¥Medium]	HPA:0540052	2.13215e-08	6342	185	148	11006	ABLIM1,AGO2,ANAPC1,ANKHD1,ANKRD26,APC,ARHGAP32,ASCC3,ATXN2,C1ORF198,CAMSAP3,CC2D1A,CCDC88C,CCP110,CCSER2,CDC23,CDK1,CDK16,CDK5RAP2,CEP295,CEP44,CGNL1,CIP2A,CNOT1,CNOT10,CNOT11,CNOT2,CNOT3,CNOT4,CNTROB,COPA,CYLD,DCP1A,DCP1B,DDX6,DNAJC7,DNM2,EIF3E,EIF3L,EIF4ENIF1,ENTR1,EPS8,ESRRA,FAM193A,FAM83H,FARSA,FIP1L1,FLII,FMR1,FUBP3,GCC1,GIT1,GPBP1,GPBP1L1,HAUS4,HELZ,IFT74,INPPL1,IRAK1,KIAA0753,KIAA1217,KIAA…
HPA	stomach 2; glandular cells[â‰¥Medium]	HPA:0550052	2.21157e-08	6275	185	147	11006	ABLIM1,ACTR5,AGO2,ANAPC1,ANKHD1,ANKRD26,APC,ARHGAP32,ASCC3,C1ORF198,CAMSAP3,CC2D1A,CCAR2,CCDC88C,CCP110,CCSER2,CDC23,CDK1,CDK16,CDK5RAP2,CEP295,CEP44,CGNL1,CIP2A,CNOT1,CNOT10,CNOT11,CNOT2,CNOT3,CNOT4,CNTROB,COPA,CYLD,DCP1A,DCP1B,DDX6,DNAJC7,DNM2,DZIP3,EIF3E,EIF3L,EIF4ENIF1,ENTR1,EPS8,ESRRA,FAM193A,FAM83H,FARSA,FIP1L1,FLII,FUBP3,GCC1,GIT1,GPBP1,GPBP1L1,HAUS4,HELZ,IFT74,INPPL1,IRAK1,KIAA0753,KIAA12…
HPA	pancreas; pancreatic endocrine cells[â‰¥Low]	HPA:0351181	2.59284e-08	5617	185	137	11006	ABLIM1,AGO2,ALMS1,ANAPC1,ANKHD1,ANKRD26,ASCC3,ATXN2,C1ORF198,CAMSAP3,CC2D1A,CCAR2,CCDC138,CCDC88C,CCP110,CCSER2,CDC23,CDK16,CDK5RAP2,CEP44,CIP2A,CNOT1,CNOT10,CNOT11,CNOT2,CNOT3,CNOT4,CNTROB,COPA,CRK,CYLD,DCP1A,DCP1B,DDX6,DNAJC7,DNM2,DZIP3,EIF3E,EIF3L,EIF4ENIF1,ENTR1,EPS8,ERC1,ESRRA,FAM193A,FAM83H,FIP1L1,FLII,FMR1,FUBP3,GCC1,GIT1,GPBP1,GPBP1L1,GSE1,HAUS4,INPPL1,IRAK1,KIAA0753,KIAA1671,KIF7,KNTC1,K…
HPA	kidney	HPA:0270000	2.68434e-08	8228	185	172	11006	ABLIM1,ACTR5,AGO2,ANAPC1,ANKHD1,ANKRD26,APC,ARHGAP32,ASCC3,ATXN2,C1ORF198,CC2D1A,CCAR2,CCDC138,CCDC88C,CCNB2,CCP110,CCSER2,CDC23,CDK1,CDK16,CDK5RAP2,CENPE,CEP295,CEP44,CEP55,CGNL1,CIP2A,CNOT1,CNOT10,CNOT11,CNOT2,CNOT3,CNOT4,CNTROB,COPA,CRK,CYLD,DCP1A,DCP1B,DDX6,DNAJC7,DNM2,DZIP3,EIF3E,EIF4ENIF1,ENTR1,EPS8,ERC1,ESRRA,FAM193A,FAM83H,FARSA,FIP1L1,FLII,FMR1,FUBP3,GCC1,GIT1,GPBP1,GPBP1L1,GSE1,HAUS4,HE…
HPA	endometrium 2; glandular cells[â‰¥Low]	HPA:0170051	2.81208e-08	6714	185	153	11006	ABLIM1,AGO2,ANKHD1,ANKRD26,APC,ARHGAP32,ASCC3,ATXN2,C1ORF198,CC2D1A,CCAR2,CCDC88C,CCNB2,CCP110,CCSER2,CDC23,CDK16,CDK5RAP2,CEP131,CEP152,CEP295,CEP44,CGNL1,CIP2A,CNOT1,CNOT10,CNOT11,CNOT2,CNOT4,CNTROB,COPA,CYLD,DCP1A,DCP1B,DDX6,DNAJC7,DNM2,DZIP3,EIF3E,EIF3L,EIF4ENIF1,ENTR1,ERC1,ESRRA,FAM83H,FARSA,FIP1L1,FLII,FMR1,FUBP3,GCC1,GIT1,GPBP1,GPBP1L1,HELZ,IFT74,INPPL1,IRAK1,KANK2,KIAA0753,KIAA1217,KIAA16…
HPA	endometrium 2; glandular cells[â‰¥Medium]	HPA:0170052	3.22427e-08	4880	185	125	11006	ABLIM1,AGO2,ANKHD1,ANKRD26,APC,ASCC3,C1ORF198,CC2D1A,CCAR2,CCDC88C,CCP110,CCSER2,CDC23,CDK16,CDK5RAP2,CEP295,CEP44,CGNL1,CIP2A,CNOT1,CNOT2,CNOT4,CNTROB,COPA,CYLD,DCP1B,DDX6,DNAJC7,DNM2,DZIP3,EIF3E,EIF4ENIF1,ERC1,FARSA,FIP1L1,FLII,FMR1,FUBP3,GCC1,GIT1,GPBP1,INPPL1,IRAK1,KIAA0753,KIAA1217,KIAA1671,KIF1C,KIF7,LATS1,LIMD1,LSM14B,LUZP1,LZTS2,MAD2L2,MIA3,MINK1,MPHOSPH9,N4BP2,NCK2,NCKAP5L,NCOR1,NCOR2,NE…
HPA	endometrium 1	HPA:0160000	5.26072e-08	7048	185	157	11006	ABLIM1,ACTR5,AGO2,ALMS1,ANAPC1,ANKHD1,ANKRD26,APC,ARHGAP32,ASCC3,ATXN2,C1ORF198,CC2D1A,CCAR2,CCDC88C,CCP110,CCSER2,CDC23,CDK1,CDK16,CDK5RAP2,CENPE,CEP152,CEP295,CEP44,CGNL1,CIP2A,CNOT1,CNOT10,CNOT11,CNOT2,CNOT3,CNOT4,CNTROB,COPA,CYLD,DCP1B,DDX20,DDX6,DNAJC7,DNM2,DZIP3,EIF3E,EIF3L,EIF4ENIF1,ENTR1,EPS8,ERC1,ESRRA,FAM193A,FAM83H,FARSA,FIP1L1,FLII,FMR1,FUBP3,GCC1,GIT1,GPBP1,GPBP1L1,HAUS4,IFT74,INPPL1…
HPA	colon; endothelial cells[â‰¥Low]	HPA:0130201	5.71033e-08	5667	185	137	11006	ABLIM1,ACTR5,AGO2,ANKHD1,ANKRD26,APC,ARHGAP32,ASCC3,ATXN2,C1ORF198,CC2D1A,CCAR2,CCDC138,CCDC88C,CCP110,CCSER2,CDC23,CDK16,CDK5RAP2,CEP295,CEP44,CEP55,CIP2A,CNOT1,CNOT10,CNOT2,CNOT3,CNOT4,CNTROB,COPA,CYLD,DCP1B,DDX6,DNAJC7,DNM2,DZIP3,EIF3E,EIF4ENIF1,ENTR1,EPS8,ERC1,FAM193A,FAM83H,FIP1L1,FLII,FMR1,GCC1,GPBP1,GPBP1L1,GSE1,HAUS4,IFT74,INPPL1,IRAK1,KANK2,KIAA0753,KIAA1217,KIAA1671,KIF1C,KIF7,KNTC1,KPN…
HPA	fallopian tube; glandular cells[â‰¥Low]	HPA:0210051	9.83001e-08	5767	185	138	11006	ABLIM1,ACTR5,AGO2,ALMS1,ANKHD1,ANKRD26,APC,ARHGAP32,ASCC3,C1ORF198,CAMSAP3,CC2D1A,CCAR2,CCDC138,CCDC88C,CCNB2,CCP110,CCSER2,CDK1,CDK5RAP2,CENPE,CEP152,CEP295,CEP44,CGNL1,CIP2A,CNOT1,CNOT10,CNOT2,CNOT3,CNOT4,CNTROB,COPA,CYLD,DCP1B,DDX20,DDX6,DNAJC7,DNM2,EIF3E,EIF3L,EIF4ENIF1,ENTR1,EPS8,ERC1,ESRRA,FAM193A,FARSA,FLII,FMR1,FUBP3,GCC1,GIT1,GPBP1,GSE1,HAUS4,IFT74,INPPL1,IRAK1,KANK2,KIAA0753,KIAA1217,KI…
HPA	skin 2	HPA:0470000	1.23827e-07	7029	185	156	11006	ABLIM1,ACTR5,AGO2,ANAPC1,ANKHD1,ANKRD26,APC,ARHGAP32,ASCC3,ATXN2,C1ORF198,CCAR2,CCDC138,CCDC88C,CCNB2,CCP110,CCSER2,CDC23,CDK1,CDK16,CDK5RAP2,CENPE,CEP295,CEP44,CEP55,CIP2A,CNOT1,CNOT10,CNOT11,CNOT2,CNOT3,CNOT4,CNTROB,COPA,CRK,CYLD,DCP1B,DDX6,DNAJC7,DNM2,DSP,DZIP3,EIF3E,EIF4ENIF1,ENTR1,EPS8,ERC1,FAM193A,FAM83H,FARSA,FIP1L1,FLII,FMR1,FUBP3,GCC1,GIT1,GPBP1,GPBP1L1,GSE1,HAUS4,HELZ,INPPL1,IRAK1,KANK2…
HPA	gallbladder; glandular cells[â‰¥Medium]	HPA:0220052	1.45292e-07	6606	185	150	11006	ABLIM1,ACTR5,AGO2,ANAPC1,ANKHD1,ANKRD26,APC,ARHGAP32,ASCC3,ATXN2,C1ORF198,CAMSAP3,CC2D1A,CCAR2,CCDC88C,CCP110,CCSER2,CDC23,CDK16,CDK5RAP2,CENPE,CEP152,CEP295,CEP44,CIP2A,CNOT1,CNOT10,CNOT11,CNOT2,CNOT3,CNOT4,CNTROB,COPA,CRK,CYLD,DCP1B,DDX6,DNAJC7,DNM2,EIF3E,EIF4ENIF1,ENTR1,EPS8,ERC1,ESRRA,FAM193A,FAM83H,FIP1L1,FLII,FMR1,FUBP3,GCC1,GIT1,GPBP1,GPBP1L1,HAUS4,HELZ,IFT74,INPPL1,IRAK1,KIAA0753,KIAA1217…
HPA	salivary gland; glandular cells[â‰¥Low]	HPA:0420051	1.46045e-07	6893	185	154	11006	ACTR5,AGO2,ANAPC1,ANKHD1,ANKRD26,APC,ARHGAP32,ASCC3,ATXN2,C1ORF198,CAMSAP3,CC2D1A,CCAR2,CCDC138,CCDC88C,CCP110,CCSER2,CDC23,CDK16,CDK5RAP2,CENPE,CEP152,CEP295,CEP44,CGNL1,CIP2A,CNOT1,CNOT2,CNOT3,CNOT4,CNTROB,COPA,CRK,CYLD,DCP1A,DCP1B,DDX6,DNAJC7,DNM2,DSP,DZIP3,EIF3E,EIF3L,EIF4ENIF1,ENTR1,EPS8,ERC1,ESRRA,FARSA,FLII,FMR1,FUBP3,GCC1,GIT1,GPBP1,GPBP1L1,GSE1,HAUS4,HELZ,INPPL1,IRAK1,KANK2,KIAA0753,KIAA…
HPA	salivary gland	HPA:0420000	1.46045e-07	6893	185	154	11006	ACTR5,AGO2,ANAPC1,ANKHD1,ANKRD26,APC,ARHGAP32,ASCC3,ATXN2,C1ORF198,CAMSAP3,CC2D1A,CCAR2,CCDC138,CCDC88C,CCP110,CCSER2,CDC23,CDK16,CDK5RAP2,CENPE,CEP152,CEP295,CEP44,CGNL1,CIP2A,CNOT1,CNOT2,CNOT3,CNOT4,CNTROB,COPA,CRK,CYLD,DCP1A,DCP1B,DDX6,DNAJC7,DNM2,DSP,DZIP3,EIF3E,EIF3L,EIF4ENIF1,ENTR1,EPS8,ERC1,ESRRA,FARSA,FLII,FMR1,FUBP3,GCC1,GIT1,GPBP1,GPBP1L1,GSE1,HAUS4,HELZ,INPPL1,IRAK1,KANK2,KIAA0753,KIAA…
HPA	ovary	HPA:0340000	1.78702e-07	5421	185	132	11006	ACTR5,AGO2,ANAPC1,ANKHD1,ASCC3,C1ORF198,CAMSAP3,CC2D1A,CCAR2,CCDC138,CCDC88C,CCP110,CCSER2,CDC23,CDK1,CDK16,CDK5RAP2,CEP152,CEP44,CIP2A,CNOT1,CNOT10,CNOT11,CNOT2,CNOT3,CNOT4,CNTROB,COPA,CYLD,DCP1B,DDX20,DDX6,DSP,DZIP3,EIF3E,EIF3L,EIF4ENIF1,ENTR1,EPS8,ERC1,FAM83H,FARSA,FIP1L1,FLII,FMR1,GCC1,GIT1,GPBP1,GPBP1L1,HAUS4,IFT74,INPPL1,IQCB1,IRAK1,KANK2,KIAA0753,KIAA1217,KIAA1671,KIF7,KNTC1,KPNB1,LATS1,LA…
HPA	pancreas; exocrine glandular cells[â‰¥Medium]	HPA:0350472	1.82996e-07	5297	185	130	11006	ABLIM1,ACTR5,AGO2,ANAPC1,ANKHD1,ANKRD26,APC,ARHGAP32,ASCC3,ATXN2,C1ORF198,CCDC88C,CCP110,CCSER2,CDC23,CDK16,CDK5RAP2,CEP295,CEP44,CGNL1,CIP2A,CNOT1,CNOT10,CNOT11,CNOT2,CNOT3,CNOT4,CNTROB,COPA,CRK,CYLD,DCP1A,DCP1B,DDX6,DNAJC7,DNM2,EIF3E,EIF3L,EIF4ENIF1,ENTR1,EPS8,ERC1,FAM193A,FAM83H,FARSA,FIP1L1,FMR1,FUBP3,GCC1,GPBP1,GPBP1L1,HAUS4,HELZ,INPPL1,IRAK1,KIAA0753,KIAA1217,KIAA1671,KIF7,KNTC1,KPNB1,LATS1…
HPA	parathyroid gland	HPA:0360000	2.39747e-07	5891	185	139	11006	ACTR5,AGO2,ANAPC1,ANKHD1,ANKRD26,APC,ARHGAP32,ASCC3,ATXN2,C1ORF198,CAMSAP3,CCAR2,CCDC88C,CCP110,CCSER2,CDC23,CDK1,CDK16,CDK5RAP2,CEP295,CEP44,CEP55,CIP2A,CNOT1,CNOT10,CNOT11,CNOT2,CNOT3,CNOT4,CNTROB,COPA,CYLD,DCP1A,DCP1B,DDX6,DNAJC7,EIF3E,EIF3L,EIF4ENIF1,ENTR1,ERC1,ESRRA,FARSA,FLII,FMR1,GCC1,GIT1,GPBP1,GPBP1L1,HAUS4,HELZ,IFT74,INPPL1,IQCB1,IRAK1,KANK2,KIAA0753,KIAA1217,KIAA1671,KIF1C,KIF7,KNTC1,L…
HPA	parathyroid gland; glandular cells[â‰¥Low]	HPA:0360051	2.39747e-07	5891	185	139	11006	ACTR5,AGO2,ANAPC1,ANKHD1,ANKRD26,APC,ARHGAP32,ASCC3,ATXN2,C1ORF198,CAMSAP3,CCAR2,CCDC88C,CCP110,CCSER2,CDC23,CDK1,CDK16,CDK5RAP2,CEP295,CEP44,CEP55,CIP2A,CNOT1,CNOT10,CNOT11,CNOT2,CNOT3,CNOT4,CNTROB,COPA,CYLD,DCP1A,DCP1B,DDX6,DNAJC7,EIF3E,EIF3L,EIF4ENIF1,ENTR1,ERC1,ESRRA,FARSA,FLII,FMR1,GCC1,GIT1,GPBP1,GPBP1L1,HAUS4,HELZ,IFT74,INPPL1,IQCB1,IRAK1,KANK2,KIAA0753,KIAA1217,KIAA1671,KIF1C,KIF7,KNTC1,L…
HPA	nasopharynx; respiratory epithelial cells[â‰¥Medium]	HPA:0320102	2.4656e-07	4767	185	121	11006	ABLIM1,ACTR5,AGO2,ANKHD1,ANKRD26,APC,ARHGAP32,ASCC3,C1ORF198,CAMSAP3,CC2D1A,CCAR2,CCDC88C,CCP110,CCSER2,CDK5RAP2,CENPE,CEP152,CEP295,CEP44,CIP2A,CNOT1,CNOT10,CNOT2,CNOT3,CNOT4,CNTROB,COPA,CYLD,DCP1A,DCP1B,DDX6,DNAJC7,DNM2,EIF3E,EIF3L,EIF4ENIF1,ENTR1,EPS8,ERC1,ESRRA,FARSA,FLII,FMR1,FUBP3,GCC1,GIT1,GPBP1,GSE1,HAUS4,INPPL1,IRAK1,KIAA0753,KIAA1217,KIAA1671,KIF7,KPNB1,LATS1,LIMD1,LMO7,LUZP1,MIA3,MINK1…
HPA	cerebellum; Purkinje cells[â‰¥Low]	HPA:0090161	2.5383e-07	5571	185	134	11006	ABLIM1,AGO2,ANKHD1,APC,ASCC3,C1ORF198,CAMSAP3,CC2D1A,CCAR2,CCDC88C,CCP110,CCSER2,CDC23,CDK16,CDK5RAP2,CEP152,CEP295,CEP44,CEP55,CIP2A,CNOT1,CNOT10,CNOT11,CNOT2,CNOT3,CNOT4,CNTROB,COPA,CYLD,DCP1A,DCP1B,DDX6,DNAJC7,DZIP3,EIF3E,EIF3L,EIF4ENIF1,EPS8,ERC1,ESRRA,FAM193A,FAM83H,FARSA,FIP1L1,FLII,FMR1,GCC1,GIT1,GPBP1,GPBP1L1,HAUS4,HELZ,IFT74,INPPL1,KANK2,KIAA0753,KIAA1217,KIAA1671,KIF1C,LATS1,LATS2,LIMD1…
HPA	caudate	HPA:0080000	3.77016e-07	6956	185	154	11006	ABLIM1,ACTR5,AGO2,ANAPC1,ANKHD1,ANKRD26,ASCC3,ATXN2,C1ORF198,CC2D1A,CCAR2,CCDC88C,CCNB2,CCP110,CCSER2,CDC23,CDK16,CDK5RAP2,CEP152,CEP295,CEP44,CEP55,CIP2A,CNOT1,CNOT10,CNOT11,CNOT2,CNOT3,CNOT4,CNTROB,COPA,CYLD,DCP1A,DCP1B,DDX6,DNAJC7,DNM2,DZIP3,EIF3E,EIF3L,EIF4ENIF1,EPS8,ERC1,ESRRA,FAM193A,FAM83H,FARSA,FIP1L1,FLII,FMR1,FUBP3,GCC1,GIT1,GPBP1,GPBP1L1,HAUS4,HELZ,IFT74,INA,INPPL1,IRAK1,KANK2,KIAA0753…
HPA	colon; peripheral nerve/ganglion[â‰¥Low]	HPA:0130241	3.84294e-07	5037	185	125	11006	ABLIM1,ACTR5,AGO2,ANAPC1,ANKHD1,ANKRD26,ARHGAP32,ASCC3,ATXN2,CAMSAP3,CC2D1A,CCAR2,CCDC138,CCDC88C,CCP110,CCSER2,CDK16,CDK5RAP2,CEP131,CEP295,CEP44,CEP55,CNOT10,CNOT11,CNOT2,CNTROB,CYLD,DCP1B,DDX20,DDX6,DNAJC7,DZIP3,EIF3L,EIF4ENIF1,ENTR1,EPS8,ERC1,ESRRA,FAM193A,FAM83H,FIP1L1,FLII,FMR1,GCC1,GIT1,GPBP1,GPBP1L1,HAUS4,IFT74,INPPL1,IQCB1,IRAK1,KANK2,KIAA0753,KIAA1217,KIF1C,KIF7,KPNB1,LATS1,LSM14A,LSM14…
HPA	adrenal gland; glandular cells[â‰¥Low]	HPA:0020051	3.9077e-07	7406	185	160	11006	ABLIM1,ACTR5,AGO2,ANAPC1,ANKHD1,ANKRD26,APC,ARHGAP32,ASCC3,ATXN2,C1ORF198,CC2D1A,CCAR2,CCDC138,CCDC88C,CCNB2,CCP110,CCSER2,CDC23,CDK16,CDK5RAP2,CEP131,CEP295,CEP44,CEP55,CIP2A,CNOT1,CNOT10,CNOT11,CNOT2,CNOT3,CNOT4,CNTROB,COPA,CYLD,DCP1A,DCP1B,DDX6,DNAJC7,DNM2,DZIP3,EIF3E,EIF3L,EIF4ENIF1,ENTR1,EPS8,ERC1,ESRRA,FAM193A,FARSA,FIP1L1,FLII,FMR1,FUBP3,GCC1,GIT1,GPBP1,GPBP1L1,HAUS4,HELZ,IFT74,INA,INPPL1,…
HPA	adrenal gland	HPA:0020000	4.34142e-07	7413	185	160	11006	ABLIM1,ACTR5,AGO2,ANAPC1,ANKHD1,ANKRD26,APC,ARHGAP32,ASCC3,ATXN2,C1ORF198,CC2D1A,CCAR2,CCDC138,CCDC88C,CCNB2,CCP110,CCSER2,CDC23,CDK16,CDK5RAP2,CEP131,CEP295,CEP44,CEP55,CIP2A,CNOT1,CNOT10,CNOT11,CNOT2,CNOT3,CNOT4,CNTROB,COPA,CYLD,DCP1A,DCP1B,DDX6,DNAJC7,DNM2,DZIP3,EIF3E,EIF3L,EIF4ENIF1,ENTR1,EPS8,ERC1,ESRRA,FAM193A,FARSA,FIP1L1,FLII,FMR1,FUBP3,GCC1,GIT1,GPBP1,GPBP1L1,HAUS4,HELZ,IFT74,INA,INPPL1,…
HPA	lung; alveolar cells[â‰¥Low]	HPA:0301171	7.92963e-07	3483	185	97	11006	ABLIM1,ANKRD26,ASCC3,C1ORF198,CAMSAP3,CCDC138,CCDC88C,CCP110,CCSER2,CDC23,CDK5RAP2,CENPE,CEP44,CGNL1,CIP2A,CNOT1,CNOT10,CNOT2,CNOT3,CNOT4,CNTROB,CYLD,DCP1B,DDX6,DZIP3,EIF3E,EIF3L,ENTR1,EPS8,ERC1,ESRRA,FLII,FMR1,GIT1,GPBP1,GPBP1L1,GSE1,HAUS4,INPPL1,KANK2,KIAA1217,KIF7,LATS1,LIMD1,LMO7,LSM14A,LSM14B,LUZP1,MAD2L2,MPHOSPH9,N4BP2,NCKAP5L,NCOR2,NEDD1,NEK4,NUP88,NYNRIN,OFD1,PAN3,PATL1,PIBF1,PKN2,PLEKHG1…
HPA	appendix; lymphoid tissue[â‰¥Low]	HPA:0030071	8.20244e-07	4726	185	119	11006	ABLIM1,AGO2,ANAPC1,ANKHD1,ANKRD26,ASCC3,ATXN2,CC2D1A,CCAR2,CCDC88C,CCP110,CCSER2,CDC23,CDK1,CDK16,CDK5RAP2,CENPE,CEP44,CIP2A,CNOT1,CNOT10,CNOT11,CNOT2,CNOT3,CNOT4,CNTROB,COPA,CYLD,DCP1B,DDX20,DDX6,DNAJC7,DNM2,DZIP3,EIF3E,EIF3L,EIF4ENIF1,ENTR1,EPS8,ERC1,FARSA,FIP1L1,FLII,FMR1,FUBP3,GCC1,GIT1,GPBP1,HAUS4,INPPL1,IRAK1,KIAA0753,KIAA1671,KNTC1,KPNB1,LMO7,LSM14A,LUZP1,MAD2L2,MIA3,MINK1,N4BP2,NCK2,NCOR1…
HPA	cerebellum; cells in molecular layer[â‰¥Low]	HPA:0090191	1.13702e-06	4454	185	114	11006	ABLIM1,AGO2,ANKHD1,ASCC3,C1ORF198,CC2D1A,CCAR2,CCDC138,CCDC88C,CCSER2,CDK16,CDK5RAP2,CEP131,CEP152,CEP295,CEP44,CNOT1,CNOT10,CNOT11,CNOT2,CNOT3,CNOT4,CNTROB,COPA,CYLD,DCP1A,DCP1B,DDX6,DNAJC7,DZIP3,EIF3E,EIF3L,EIF4ENIF1,ENTR1,EPS8,ERC1,FAM83H,FARSA,FIP1L1,FLII,FMR1,FUBP3,GCC1,GIT1,GPBP1,GPBP1L1,HAUS4,INPPL1,KANK2,KIAA0753,KIAA1217,KIAA1671,KIF1C,LATS1,LATS2,LPP,LSM14A,LSM14B,LUZP1,MIA3,MPHOSPH9,NC…
HPA	kidney; cells in tubules[â‰¥Medium]	HPA:0270362	1.43664e-06	5817	185	136	11006	ABLIM1,ACTR5,AGO2,ANAPC1,ANKHD1,ANKRD26,ARHGAP32,ASCC3,ATXN2,C1ORF198,CC2D1A,CCAR2,CCDC88C,CCP110,CCSER2,CDK1,CDK16,CDK5RAP2,CEP295,CEP44,CIP2A,CNOT1,CNOT10,CNOT11,CNOT2,CNOT3,CNOT4,CNTROB,COPA,CRK,CYLD,DCP1B,DDX6,DNAJC7,DNM2,DZIP3,EIF3E,EIF4ENIF1,ENTR1,EPS8,ERC1,ESRRA,FAM193A,FIP1L1,FLII,FMR1,FUBP3,GCC1,GIT1,GPBP1,GPBP1L1,HAUS4,HELZ,IFT74,INPPL1,IQCB1,KIAA0753,KIAA1217,KIAA1671,KIF1C,KIF7,LATS1,…
HPA	breast; myoepithelial cells[â‰¥Low]	HPA:0050091	2.39425e-06	5660	185	133	11006	ABLIM1,ACTR5,AGO2,ANKHD1,ANKRD26,ARHGAP32,ASCC3,C1ORF198,CAMSAP3,CC2D1A,CCDC88C,CCP110,CCSER2,CDC23,CDK16,CDK5RAP2,CEP152,CEP295,CEP44,CEP55,CIP2A,CNOT1,CNOT10,CNOT2,CNOT3,CNOT4,CNTROB,CYLD,DCP1A,DCP1B,DDX6,DNM2,EIF3E,EIF3L,EIF4ENIF1,ENTR1,EPS8,ERC1,FAM83H,FIP1L1,FLII,FMR1,FUBP3,GCC1,GIT1,GPBP1,GPBP1L1,HAUS4,IFT74,INPPL1,IRAK1,KANK2,KIAA0753,KIAA1671,KPNB1,LATS1,LPP,LSM14A,LSM14B,LUZP1,MINK1,MPHO…
HPA	heart muscle; cardiomyocytes[â‰¥Low]	HPA:0241101	2.68311e-06	6323	185	143	11006	ABLIM1,ACTR5,AGO2,ALMS1,ANAPC1,ANKHD1,ANKRD26,ARHGAP32,ASCC3,ATXN2,C1ORF198,CC2D1A,CCAR2,CCDC88C,CCP110,CCSER2,CDK16,CDK5RAP2,CENPE,CEP295,CEP44,CIP2A,CNOT1,CNOT2,CNOT3,CNOT4,CNTROB,COPA,CRK,CYLD,DCP1A,DCP1B,DDX6,DNAJC7,DNM2,DSP,DZIP3,EIF3E,EIF4ENIF1,ENTR1,EPS8,ERC1,ESRRA,FIP1L1,FLII,FMR1,FUBP3,GCC1,GIT1,GPBP1,GPBP1L1,HELZ,IFT74,INPPL1,IQCB1,IRAK1,KANK2,KIAA0753,KIAA1671,KIF1C,KIF7,KNTC1,KPNB1,LA…
HPA	heart muscle	HPA:0240000	2.68311e-06	6323	185	143	11006	ABLIM1,ACTR5,AGO2,ALMS1,ANAPC1,ANKHD1,ANKRD26,ARHGAP32,ASCC3,ATXN2,C1ORF198,CC2D1A,CCAR2,CCDC88C,CCP110,CCSER2,CDK16,CDK5RAP2,CENPE,CEP295,CEP44,CIP2A,CNOT1,CNOT2,CNOT3,CNOT4,CNTROB,COPA,CRK,CYLD,DCP1A,DCP1B,DDX6,DNAJC7,DNM2,DSP,DZIP3,EIF3E,EIF4ENIF1,ENTR1,EPS8,ERC1,ESRRA,FIP1L1,FLII,FMR1,FUBP3,GCC1,GIT1,GPBP1,GPBP1L1,HELZ,IFT74,INPPL1,IQCB1,IRAK1,KANK2,KIAA0753,KIAA1671,KIF1C,KIF7,KNTC1,KPNB1,LA…
HPA	prostate; glandular cells[â‰¥Medium]	HPA:0390052	2.70241e-06	4806	185	119	11006	ABLIM1,ACTR5,AGO2,ANAPC1,ANKHD1,ANKRD26,ASCC3,C1ORF198,CCAR2,CCDC88C,CCP110,CCSER2,CDC23,CDK1,CDK16,CEP44,CGNL1,CIP2A,CNOT1,CNOT10,CNOT11,CNOT3,CNOT4,CNTROB,COPA,CYLD,DCP1A,DCP1B,DDX6,DNM2,EIF3E,EIF4ENIF1,ENTR1,EPS8,ESRRA,FARSA,FIP1L1,FLII,FMR1,FUBP3,GCC1,GIT1,GPBP1,HAUS4,INPPL1,IRAK1,KIAA1217,KIAA1671,KIF7,LATS1,LATS2,LMO7,LSM14A,LUZP1,LZTS2,MAD2L2,MIA3,MINK1,MPHOSPH9,NCKAP5L,NCOR1,NCOR2,NEDD1,N…
HPA	cervix; squamous epithelial cells[â‰¥Medium]	HPA:0630222	2.7959e-06	3723	185	100	11006	ABLIM1,AGO2,ANAPC1,ANKHD1,ANKRD26,APC,ASCC3,C1ORF198,CAMSAP3,CCAR2,CCDC88C,CCP110,CCSER2,CDC23,CDK16,CDK5RAP2,CENPE,CEP295,CEP44,CIP2A,CNOT1,CNOT3,CNOT4,CNTROB,CRK,CYLD,DCP1B,DDX6,DNAJC7,DNM2,EIF3E,EIF4ENIF1,EPS8,FAM83H,FIP1L1,FLII,FMR1,FUBP3,GCC1,GPBP1,GPBP1L1,GSE1,HELZ,IRAK1,KANK2,KIAA0753,KIAA1217,KIAA1671,LATS1,LPP,LSM14A,LSM14B,LUZP1,LZTS2,MAD2L2,MINK1,MPHOSPH9,N4BP2,NCKAP5L,NCOR1,NCOR2,NEDD…
HPA	skin 1; Langerhans[â‰¥Low]	HPA:0460641	3.42024e-06	3957	185	104	11006	ABLIM1,AGO2,ALMS1,ANKHD1,ANKRD26,ASCC3,CC2D1A,CCAR2,CCDC138,CCDC88C,CCP110,CCSER2,CDC23,CDK5RAP2,CEP44,CIP2A,CNOT1,CNOT10,CNOT2,CNOT3,CNOT4,CNTROB,CRK,CYLD,DCP1A,DCP1B,DDX6,DNM2,EIF3E,EIF3L,EIF4ENIF1,EPS8,ERC1,ESRRA,FAM83H,FIP1L1,FLII,FUBP3,GCC1,GPBP1,GPBP1L1,HAUS4,IRAK1,KANK2,KIAA0753,KIAA1217,KIAA1671,KIF7,LATS1,LMO7,LSM14A,MAD2L2,MIA3,MINK1,N4BP2,NCKAP5L,NCOR2,NEDD1,NEK4,NELFCD,NUP62,NUP88,NYN…
HPA	cerebellum	HPA:0090000	4.06883e-06	7193	185	155	11006	ABLIM1,ACTR5,AGO2,ANAPC1,ANKHD1,ANKRD26,APC,ARHGAP32,ASCC3,ATXN2,C1ORF198,CAMSAP3,CC2D1A,CCAR2,CCDC138,CCDC88C,CCP110,CCSER2,CDC23,CDK16,CDK5RAP2,CEP131,CEP152,CEP295,CEP44,CEP55,CIP2A,CNOT1,CNOT10,CNOT11,CNOT2,CNOT3,CNOT4,CNTROB,COPA,CYLD,DCP1A,DCP1B,DDX6,DNAJC7,DNM2,DZIP3,EIF3E,EIF3L,EIF4ENIF1,ENTR1,EPS8,ERC1,ESRRA,FAM193A,FAM83H,FARSA,FIP1L1,FLII,FMR1,FUBP3,GCC1,GIT1,GPBP1,GPBP1L1,HAUS4,HELZ,I…
HPA	endometrium 1; glandular cells[â‰¥Medium]	HPA:0160052	4.56179e-06	5144	185	124	11006	ABLIM1,AGO2,ANKHD1,ANKRD26,APC,ASCC3,ATXN2,C1ORF198,CC2D1A,CCAR2,CCDC88C,CCP110,CCSER2,CDC23,CDK1,CDK16,CDK5RAP2,CENPE,CEP295,CEP44,CGNL1,CIP2A,CNOT1,CNOT10,CNOT11,CNOT2,CNOT3,CNOT4,CNTROB,COPA,CYLD,DCP1B,DDX6,DNM2,DZIP3,EIF3E,EIF4ENIF1,EPS8,ESRRA,FARSA,FLII,FMR1,FUBP3,GCC1,GIT1,GPBP1,INPPL1,IRAK1,KANK2,KIAA0753,KIAA1217,KIAA1671,KIF1C,KIF7,LATS1,LIMD1,LSM14A,LUZP1,LZTS2,MAD2L2,MINK1,MPHOSPH9,N4B…
HPA	vagina; squamous epithelial cells[â‰¥Medium]	HPA:0620222	5.31772e-06	4042	185	105	11006	ABLIM1,AGO2,ANAPC1,ANKHD1,ANKRD26,APC,ARHGAP32,ASCC3,C1ORF198,CAMSAP3,CC2D1A,CCAR2,CCDC88C,CCP110,CCSER2,CDK1,CDK5RAP2,CENPE,CIP2A,CNOT1,CNOT4,CNTROB,COPA,CRK,DCP1B,DDX6,DNAJC7,DNM2,DSP,EIF3E,EIF4ENIF1,ENTR1,EPS8,ERC1,FAM83H,FIP1L1,FLII,FMR1,FUBP3,GCC1,GIT1,GPBP1,GPBP1L1,GSE1,HELZ,INPPL1,IRAK1,KIAA0753,KIAA1217,KIAA1671,KIF7,LATS1,LSM14A,LSM14B,LUZP1,LZTS2,MIA3,MINK1,MPHOSPH9,N4BP2,NCKAP5L,NCOR1,…
HPA	kidney; cells in glomeruli[â‰¥Low]	HPA:0270351	5.56125e-06	5158	185	124	11006	ABLIM1,ANAPC1,ANKHD1,ANKRD26,ASCC3,ATXN2,C1ORF198,CC2D1A,CCAR2,CCDC138,CCDC88C,CCSER2,CDC23,CDK16,CDK5RAP2,CEP44,CGNL1,CIP2A,CNOT1,CNOT10,CNOT2,CNOT3,CNOT4,CNTROB,COPA,CYLD,DCP1B,DDX6,DNAJC7,DNM2,EIF4ENIF1,ENTR1,EPS8,ERC1,FAM83H,FIP1L1,FLII,FMR1,FUBP3,GCC1,GPBP1,GPBP1L1,GSE1,HAUS4,INPPL1,IQCB1,IRAK1,KANK2,KIAA0753,KIAA1217,KIAA1671,KIF7,KNTC1,KPNB1,LATS1,LATS2,LMO7,LPP,LSM14A,LUZP1,MAD2L2,MINK1,M…
HPA	nasopharynx; respiratory epithelial cells[â‰¥Low]	HPA:0320101	5.80485e-06	5787	185	134	11006	ABLIM1,ACTR5,AGO2,ALMS1,ANKHD1,ANKRD26,APC,ARHGAP32,ASCC3,C1ORF198,CAMSAP3,CC2D1A,CCAR2,CCDC138,CCDC88C,CCNB2,CCP110,CCSER2,CDK5RAP2,CENPE,CEP152,CEP295,CEP44,CIP2A,CNOT1,CNOT10,CNOT2,CNOT3,CNOT4,CNTROB,COPA,CRK,CYLD,DCP1A,DCP1B,DDX6,DNAJC7,DNM2,EIF3E,EIF3L,EIF4ENIF1,ENTR1,EPS8,ERC1,ESRRA,FAM193A,FARSA,FLII,FMR1,FUBP3,GCC1,GIT1,GPBP1,GSE1,HAUS4,INPPL1,IRAK1,KANK2,KIAA0753,KIAA1217,KIAA1671,KIF7,K…
HPA	lung; macrophages[â‰¥Low]	HPA:0300411	1.29515e-05	6779	185	148	11006	ABLIM1,ACTR5,AGO2,ALMS1,ANKHD1,ANKRD26,APC,ARHGAP32,ASCC3,ATXN2,C1ORF198,CC2D1A,CCDC138,CCDC88C,CCP110,CCSER2,CDC23,CDK1,CDK16,CDK5RAP2,CEP295,CEP44,CEP55,CIP2A,CNOT1,CNOT10,CNOT11,CNOT2,CNOT3,CNOT4,CNTROB,COPA,CYLD,DCP1B,DDX6,DNAJC7,DNM2,DZIP3,EIF3E,EIF3L,EIF4ENIF1,ENTR1,EPS8,ERC1,ESRRA,FARSA,FIP1L1,FLII,FMR1,FUBP3,GCC1,GIT1,GPBP1,GPBP1L1,IFT74,INPPL1,IQCB1,IRAK1,KANK2,KIAA0753,KIAA1217,KIAA1671…
HPA	tonsil; squamous epithelial cells[â‰¥Low]	HPA:0600221	1.36584e-05	6645	185	146	11006	ABLIM1,ACTR5,AGO2,ANKHD1,ANKRD26,APC,ARHGAP32,ASCC3,ATXN2,CAMSAP3,CC2D1A,CCAR2,CCDC88C,CCNB2,CCP110,CDC23,CDK1,CDK16,CDK5RAP2,CENPE,CEP295,CEP44,CEP55,CIP2A,CNOT1,CNOT10,CNOT11,CNOT2,CNOT3,CNOT4,CNTROB,COPA,CRK,CYLD,DCP1B,DDX6,DNAJC7,DNM2,DSP,DZIP3,EIF3E,EIF3L,EIF4ENIF1,ENTR1,EPS8,ERC1,FAM193A,FAM83H,FARSA,FIP1L1,FLII,FMR1,GCC1,GIT1,GPBP1,GPBP1L1,GSE1,HELZ,INPPL1,IRAK1,KANK2,KIAA0753,KIAA1671,KIF…
HPA	testis; cells in seminiferous ducts[â‰¥Medium]	HPA:0570742	1.53617e-05	2674	185	78	11006	ACTR5,AGO2,ANAPC1,C1ORF198,CCDC88C,CCSER2,CDK16,CDK5RAP2,CEP44,CEP55,CIP2A,CNOT1,CNOT10,CNOT3,CNOT4,CNTROB,CYLD,DCP1B,DDX6,DNAJC7,EIF3E,ENTR1,EPS8,ERC1,ESRRA,FLII,FMR1,FUBP3,GIT1,GPBP1,GPBP1L1,GSE1,HAUS4,IFT74,IQCB1,KIAA1217,LATS1,LIMD1,LSM14A,MAD2L2,MPHOSPH9,NCK2,NCKAP5L,NEDD1,NELFCD,NUP88,NYNRIN,OFD1,PAN3,PATL1,PCNT,PIBF1,POC5,PPP1R13B,PSMC4,RAPGEF6,RBM33,RC3H1,RNF214,SAMD4B,SCYL2,SNRPB,SPAG5,S…
HPA	skin 1; melanocytes[â‰¥Low]	HPA:0460671	1.62964e-05	5297	185	125	11006	ABLIM1,AGO2,ANAPC1,ANKHD1,ANKRD26,ASCC3,C1ORF198,CAMSAP3,CC2D1A,CCAR2,CCDC138,CCDC88C,CCP110,CCSER2,CDC23,CDK5RAP2,CENPE,CEP295,CEP44,CEP55,CIP2A,CNOT1,CNOT10,CNOT3,CNOT4,CNTROB,COPA,CYLD,DCP1A,DCP1B,DDX6,DNAJC7,DNM2,DZIP3,EIF3E,EIF3L,EIF4ENIF1,EPS8,ERC1,FAM83H,FIP1L1,FLII,FMR1,FUBP3,GCC1,GIT1,GPBP1,GPBP1L1,HAUS4,IFT74,IRAK1,KANK2,KIAA0753,KIAA1217,KIAA1671,KIF7,KPNB1,LATS1,LIMD1,LMO7,LSM14A,LSM1…
HPA	fallopian tube; glandular cells[â‰¥Medium]	HPA:0210052	1.63286e-05	4695	185	115	11006	ABLIM1,ANKHD1,ANKRD26,APC,ASCC3,C1ORF198,CC2D1A,CCAR2,CCDC88C,CCP110,CCSER2,CDK1,CDK5RAP2,CEP152,CEP295,CEP44,CIP2A,CNOT1,CNOT10,CNOT2,CNOT3,CNOT4,CNTROB,COPA,CYLD,DCP1B,DDX6,DNAJC7,DNM2,EIF3E,EIF4ENIF1,ENTR1,EPS8,ERC1,ESRRA,FAM193A,FARSA,FLII,FMR1,FUBP3,GCC1,GIT1,GPBP1,GSE1,HAUS4,IFT74,INPPL1,IRAK1,KIAA0753,KIAA1217,KIAA1671,KIF1C,KIF7,KPNB1,LATS1,LIMD1,LMO7,LUZP1,MAD2L2,MIA3,MINK1,MPHOSPH9,NCKA…
HPA	cervix; glandular cells[â‰¥Low]	HPA:0630051	2.03405e-05	5688	185	131	11006	ABLIM1,ACTR5,ALMS1,ANAPC1,ANKHD1,ANKRD26,APC,ASCC3,C1ORF198,CAMSAP3,CC2D1A,CCDC138,CCDC88C,CCNB2,CCP110,CCSER2,CDC23,CDK1,CDK16,CDK5RAP2,CEP295,CEP44,CNOT1,CNOT10,CNOT11,CNOT2,CNOT4,COPA,CYLD,DCP1B,DDX6,DNAJC7,DNM2,EIF3E,EIF4ENIF1,ENTR1,EPS8,ERC1,ESRRA,FAM193A,FAM83H,FIP1L1,FLII,FMR1,FUBP3,GIT1,GPBP1,GPBP1L1,INPPL1,IRAK1,KANK2,KIAA0753,KIAA1217,KIAA1671,KNTC1,LATS1,LATS2,LMO7,LPP,LSM14A,LUZP1,LZT…
HPA	cerebellum; cells in granular layer[â‰¥Low]	HPA:0090181	2.33609e-05	4545	185	112	11006	ABLIM1,ACTR5,AGO2,ANAPC1,ANKRD26,ARHGAP32,ASCC3,C1ORF198,CAMSAP3,CC2D1A,CCAR2,CCDC88C,CCP110,CCSER2,CDK5RAP2,CEP295,CEP44,CIP2A,CNOT1,CNOT10,CNOT11,CNOT2,CNOT3,CNOT4,CNTROB,COPA,CYLD,DCP1A,DCP1B,DDX6,DNAJC7,EIF3E,EIF4ENIF1,EPS8,ERC1,FAM193A,FARSA,FIP1L1,FLII,FMR1,FUBP3,GCC1,GIT1,GPBP1,GPBP1L1,HAUS4,IFT74,KANK2,KIAA0753,KIAA1217,KIAA1671,KIF7,LATS1,LATS2,LMO7,LSM14A,LSM14B,LUZP1,MIA3,MPHOSPH9,N4BP…
HPA	tonsil	HPA:0600000	2.76112e-05	7779	185	161	11006	ABLIM1,ACTR5,AGO2,ANAPC1,ANKHD1,ANKRD26,APC,ARHGAP32,ASCC3,ATXN2,CAMSAP3,CC2D1A,CCAR2,CCDC88C,CCNB2,CCP110,CCSER2,CDC23,CDK1,CDK16,CDK5RAP2,CENPE,CEP295,CEP44,CEP55,CIP2A,CNOT1,CNOT10,CNOT11,CNOT2,CNOT3,CNOT4,CNTROB,COPA,CRK,CYLD,DCP1A,DCP1B,DDX20,DDX6,DNAJC7,DNM2,DSP,DZIP3,EIF3E,EIF3L,EIF4ENIF1,ENTR1,EPS8,ERC1,ESRRA,FAM193A,FAM83H,FARSA,FIP1L1,FLII,FMR1,GCC1,GIT1,GPBP1,GPBP1L1,GSE1,HAUS4,HELZ,IN…
HPA	tonsil; germinal center cells[â‰¥Low]	HPA:0600431	3.15797e-05	5977	185	135	11006	ABLIM1,AGO2,ANAPC1,ANKHD1,ANKRD26,ARHGAP32,ASCC3,ATXN2,CC2D1A,CCAR2,CCDC88C,CCNB2,CCP110,CCSER2,CDC23,CDK1,CDK16,CDK5RAP2,CENPE,CEP44,CNOT1,CNOT10,CNOT11,CNOT2,CNOT3,CNOT4,CNTROB,COPA,DCP1A,DCP1B,DDX20,DDX6,DNAJC7,DNM2,DZIP3,EIF3E,EIF3L,EIF4ENIF1,ENTR1,EPS8,ERC1,ESRRA,FAM193A,FARSA,FIP1L1,FLII,FMR1,GCC1,GIT1,GPBP1,HAUS4,HELZ,INPPL1,IRAK1,KANK2,KIAA0753,KIAA1671,KNTC1,KPNB1,LATS1,LIMD1,LSM14A,LSM1…
HPA	soft tissue 2; fibroblasts[â‰¥Low]	HPA:0510651	3.91332e-05	4123	185	104	11006	ABLIM1,ACTR5,AGO2,ANAPC1,ANKHD1,APC,ARHGAP32,ASCC3,C1ORF198,CAMSAP3,CCAR2,CCDC88C,CCP110,CCSER2,CDC23,CDK16,CDK5RAP2,CENPE,CEP44,CIP2A,CNOT1,CNOT2,CNOT3,CNOT4,CNTROB,COPA,DCP1B,DDX6,DNAJC7,DNM2,EIF3E,EIF3L,EIF4ENIF1,FAM83H,FIP1L1,FMR1,GCC1,GPBP1,GPBP1L1,HAUS4,INPPL1,IRAK1,KANK2,KIAA0753,KIAA1217,KIAA1671,KIF7,LATS1,LATS2,LIMD1,LSM14A,LSM14B,LUZP1,MAD2L2,N4BP2,NCK2,NCKAP5L,NEDD1,NEK4,NUP58,NUP62,N…
HPA	cerebellum; Purkinje cells[â‰¥Medium]	HPA:0090162	3.96856e-05	4124	185	104	11006	AGO2,ANKHD1,ASCC3,C1ORF198,CAMSAP3,CC2D1A,CCAR2,CCDC88C,CCP110,CCSER2,CDK16,CDK5RAP2,CEP152,CEP295,CEP44,CIP2A,CNOT1,CNOT10,CNOT2,CNOT3,CNOT4,CNTROB,COPA,CYLD,DCP1B,DZIP3,EIF3E,EIF4ENIF1,EPS8,ERC1,FARSA,FIP1L1,FLII,FMR1,GCC1,GIT1,GPBP1,GPBP1L1,HELZ,INPPL1,KIAA0753,KIAA1217,KIAA1671,KIF1C,LATS1,LIMD1,LSM14B,LUZP1,MIA3,MPHOSPH9,N4BP2,NCKAP5L,NCOR1,NCOR2,NEDD1,NUP54,NUP62,NUP88,NYNRIN,PATL1,PCNT,PEX…
HPA	skin 1; fibroblasts[â‰¥Medium]	HPA:0460652	4.39578e-05	2839	185	80	11006	ABLIM1,ANKRD26,ASCC3,C1ORF198,CCP110,CCSER2,CDC23,CDK5RAP2,CEP295,CEP44,CIP2A,CNOT3,CNOT4,CNTROB,DCP1B,EIF3E,EIF4ENIF1,EPS8,ERC1,FIP1L1,FLII,FMR1,GPBP1,GPBP1L1,HAUS4,IRAK1,KANK2,KIAA0753,KIAA1217,KIAA1671,KIF7,LATS1,LATS2,LIMD1,LSM14A,MAD2L2,N4BP2,NCK2,NCKAP5L,NCOR2,NEDD1,NUP58,NUP88,NYNRIN,OFD1,PAN3,PATL1,PEX5,PIBF1,PKN2,PLEKHG1,POC5,PPP1R13B,PROSER3,PSMC4,RAPGEF6,RAVER1,RBM22,RNF214,SAMD4B,SCYL…
HPA	smooth muscle; smooth muscle cells[â‰¥Low]	HPA:0490691	5.19945e-05	5446	185	126	11006	ABLIM1,ACTR5,ANAPC1,ANKHD1,ANKRD26,ARHGAP32,ASCC3,ATXN2,C1ORF198,CCAR2,CCDC138,CCDC88C,CCNB2,CCSER2,CDC23,CDK16,CDK5RAP2,CENPE,CEP44,CEP55,CIP2A,CNOT1,CNOT10,CNOT11,CNOT3,CNOT4,CNTROB,COPA,CYLD,DCP1B,DDX6,DNAJC7,DNM2,DZIP3,EIF4ENIF1,ENTR1,EPS8,ERC1,FAM83H,FIP1L1,FLII,FMR1,FUBP3,GCC1,GPBP1,GPBP1L1,HAUS4,HELZ,INPPL1,KANK2,KIAA0753,KIAA1671,KPNB1,LATS1,LATS2,LPP,LSM14A,LSM14B,LUZP1,LZTS2,MAD2L2,MIA3…
HPA	smooth muscle	HPA:0490000	5.19945e-05	5446	185	126	11006	ABLIM1,ACTR5,ANAPC1,ANKHD1,ANKRD26,ARHGAP32,ASCC3,ATXN2,C1ORF198,CCAR2,CCDC138,CCDC88C,CCNB2,CCSER2,CDC23,CDK16,CDK5RAP2,CENPE,CEP44,CEP55,CIP2A,CNOT1,CNOT10,CNOT11,CNOT3,CNOT4,CNTROB,COPA,CYLD,DCP1B,DDX6,DNAJC7,DNM2,DZIP3,EIF4ENIF1,ENTR1,EPS8,ERC1,FAM83H,FIP1L1,FLII,FMR1,FUBP3,GCC1,GPBP1,GPBP1L1,HAUS4,HELZ,INPPL1,KANK2,KIAA0753,KIAA1671,KPNB1,LATS1,LATS2,LPP,LSM14A,LSM14B,LUZP1,LZTS2,MAD2L2,MIA3…
HPA	skeletal muscle; myocytes[â‰¥Low]	HPA:0440341	6.00969e-05	5898	185	133	11006	ABLIM1,ACTR5,AGO2,ANAPC1,ANKHD1,ANKRD26,APC,ARHGAP32,ASCC3,C1ORF198,CC2D1A,CCAR2,CCDC138,CCDC88C,CCNB2,CCP110,CCSER2,CDC23,CDK16,CDK5RAP2,CENPE,CEP44,CEP55,CEP85,CIP2A,CNOT1,CNOT10,CNOT4,CNTROB,CRK,CYLD,DCP1B,DDX6,DNAJC7,DNM2,DZIP3,EIF4ENIF1,ENTR1,EPS8,ERC1,ESRRA,FARSA,FIP1L1,FLII,FMR1,FUBP3,GCC1,GIT1,GPBP1,GPBP1L1,GSE1,HELZ,INPPL1,KANK2,KIAA0753,KIAA1217,KIAA1671,KIF1C,KIF7,KPNB1,LATS1,LATS2,LPP…
HPA	skeletal muscle	HPA:0440000	6.00969e-05	5898	185	133	11006	ABLIM1,ACTR5,AGO2,ANAPC1,ANKHD1,ANKRD26,APC,ARHGAP32,ASCC3,C1ORF198,CC2D1A,CCAR2,CCDC138,CCDC88C,CCNB2,CCP110,CCSER2,CDC23,CDK16,CDK5RAP2,CENPE,CEP44,CEP55,CEP85,CIP2A,CNOT1,CNOT10,CNOT4,CNTROB,CRK,CYLD,DCP1B,DDX6,DNAJC7,DNM2,DZIP3,EIF4ENIF1,ENTR1,EPS8,ERC1,ESRRA,FARSA,FIP1L1,FLII,FMR1,FUBP3,GCC1,GIT1,GPBP1,GPBP1L1,GSE1,HELZ,INPPL1,KANK2,KIAA0753,KIAA1217,KIAA1671,KIF1C,KIF7,KPNB1,LATS1,LATS2,LPP…
HPA	cerebral cortex; glial cells[â‰¥Low]	HPA:0100121	6.7902e-05	4919	185	117	11006	ABLIM1,AGO2,ANAPC1,ANKHD1,ASCC3,ATXN2,C1ORF198,CCAR2,CCDC88C,CCP110,CCSER2,CDC23,CDK16,CDK5RAP2,CEP152,CEP295,CEP44,CIP2A,CNOT1,CNOT10,CNOT2,CNOT3,CNOT4,CNTROB,COPA,DCP1A,DCP1B,DDX6,DNAJC7,DNM2,EIF3E,EIF4ENIF1,EPS8,FAM83H,FARSA,FIP1L1,FLII,FMR1,FUBP3,GCC1,GIT1,GPBP1,GPBP1L1,HAUS4,HELZ,INPPL1,IRAK1,KANK2,KIAA0753,KIF1C,KNTC1,KPNB1,LATS1,LATS2,LSM14B,LUZP1,MAD2L2,MIA3,MPHOSPH9,NCKAP5L,NCOR1,NCOR2,N…
HPA	skin 1; keratinocytes[â‰¥Medium]	HPA:0460662	6.85411e-05	3285	185	88	11006	ABLIM1,ACTR5,AGO2,ANKHD1,ANKRD26,APC,ASCC3,C1ORF198,CC2D1A,CCDC88C,CCP110,CCSER2,CDC23,CEP44,CIP2A,CNOT1,CNOT3,CNOT4,CNTROB,CRK,DCP1B,DDX6,DNAJC7,DNM2,EIF4ENIF1,EPS8,FAM83H,FIP1L1,FLII,FMR1,FUBP3,GCC1,GIT1,GPBP1,GPBP1L1,HELZ,KANK2,KIAA0753,KIAA1217,KIAA1671,KIF7,LATS1,LMO7,LSM14A,MINK1,MPHOSPH9,NCKAP5L,NCOR2,NEDD1,NELFCD,NUP58,NUP88,NYNRIN,PATL1,PEX5,PIBF1,PKN2,PLEKHG1,PLK1,POC5,PPP1R13B,PSMC4,RA…
HPA	hippocampus; neuronal cells[â‰¥Medium]	HPA:0250132	7.02229e-05	4222	185	105	11006	ACTR5,AGO2,ANKRD26,ASCC3,ATXN2,C1ORF198,CC2D1A,CCAR2,CCDC88C,CCP110,CCSER2,CDC23,CDK16,CDK5RAP2,CEP152,CEP44,CIP2A,CNOT1,CNOT11,CNOT2,CNOT3,CNOT4,CNTROB,COPA,CYLD,DCP1A,DCP1B,DZIP3,EIF3E,EIF4ENIF1,EPS8,ERC1,ESRRA,FAM83H,FARSA,FLII,FMR1,GCC1,GIT1,GPBP1,GPBP1L1,HELZ,INA,INPPL1,IRAK1,KANK2,KIAA0753,KIAA1217,KIF7,KPNB1,LMO7,LSM14A,LUZP1,MIA3,MPHOSPH9,NCKAP5L,NCOR1,NCOR2,NEDD1,NEK4,NUP54,NUP62,NUP88,O…
HPA	thyroid gland; glandular cells[â‰¥Medium]	HPA:0590052	7.13243e-05	5595	185	128	11006	ABLIM1,ACTR5,AGO2,ANAPC1,ANKHD1,APC,ASCC3,ATXN2,C1ORF198,CC2D1A,CCAR2,CCDC88C,CCP110,CCSER2,CDC23,CDK16,CDK5RAP2,CEP44,CGNL1,CIP2A,CNOT1,CNOT2,CNOT3,CNOT4,CNTROB,COPA,CYLD,DCP1A,DCP1B,DDX6,DNAJC7,DZIP3,EIF3E,EIF4ENIF1,ENTR1,EPS8,ERC1,ESRRA,FAM83H,FIP1L1,FLII,FMR1,FUBP3,GCC1,GIT1,GPBP1,GPBP1L1,GSE1,HAUS4,INPPL1,IRAK1,KIAA0753,KIAA1217,KIAA1671,KPNB1,LATS1,LATS2,LMO7,LSM14A,LUZP1,LZTS2,MAD2L2,MIA3,…
HPA	cerebral cortex; neuronal cells[â‰¥Medium]	HPA:0100132	7.65457e-05	4988	185	118	11006	ACTR5,AGO2,ANKHD1,ANKRD26,ASCC3,ATXN2,C1ORF198,CC2D1A,CCAR2,CCDC88C,CCSER2,CDK16,CDK5RAP2,CEP295,CEP44,CIP2A,CNOT1,CNOT10,CNOT11,CNOT2,CNOT3,CNOT4,CNTROB,COPA,CYLD,DCP1A,DCP1B,DDX6,DNAJC7,EIF3E,EIF3L,EIF4ENIF1,EPS8,ERC1,ESRRA,FAM83H,FARSA,FIP1L1,FLII,FMR1,FUBP3,GCC1,GIT1,GPBP1,GPBP1L1,HELZ,INA,INPPL1,IRAK1,KANK2,KIAA0753,KIAA1217,KIF7,KPNB1,LATS1,LSM14B,LUZP1,MAD2L2,MIA3,MPHOSPH9,N4BP2,NCKAP5L,NC…
HPA	skeletal muscle; myocytes[â‰¥Medium]	HPA:0440342	8.09965e-05	3784	185	97	11006	ABLIM1,ACTR5,AGO2,ANAPC1,ANKHD1,ANKRD26,ARHGAP32,ASCC3,C1ORF198,CC2D1A,CCAR2,CCDC88C,CCP110,CDC23,CDK16,CDK5RAP2,CENPE,CEP44,CEP85,CIP2A,CNOT1,CNOT4,CNTROB,CRK,DCP1B,DZIP3,EIF4ENIF1,ENTR1,EPS8,ERC1,ESRRA,FLII,FMR1,GCC1,GPBP1,GPBP1L1,HELZ,INPPL1,KIAA0753,KIAA1671,KIF1C,KIF7,LATS1,LATS2,N4BP2,NCK2,NCKAP5L,NCOR1,NEDD1,NEK4,NIN,NUP62,NUP88,NYNRIN,OFD1,PAN3,PATL1,PCNT,PDLIM7,PEX5,PKN2,PLEKHG1,PLK1,POC…
HPA	lymph node; germinal center cells[â‰¥Low]	HPA:0310431	8.37203e-05	5055	185	119	11006	ABLIM1,ANAPC1,ANKHD1,ANKRD26,ASCC3,ATXN2,CC2D1A,CCAR2,CCDC88C,CCNB2,CCP110,CCSER2,CDC23,CDK1,CDK16,CDK5RAP2,CEP295,CEP44,CIP2A,CNOT1,CNOT10,CNOT2,CNOT3,CNOT4,CNTROB,COPA,CYLD,DDX20,DDX6,DNAJC7,DNM2,DZIP3,EIF3E,EIF4ENIF1,ENTR1,EPS8,ERC1,FAM193A,FARSA,FIP1L1,FLII,FMR1,GCC1,GIT1,GPBP1,GPBP1L1,HAUS4,HELZ,INPPL1,IRAK1,KANK2,KIAA0753,KIAA1217,KIAA1671,KNTC1,KPNB1,LIMD1,LSM14A,LUZP1,MAD2L2,MINK1,N4BP2,N…
HPA	soft tissue 2	HPA:0510000	0.000111076	5198	185	121	11006	ABLIM1,ACTR5,AGO2,ANAPC1,ANKHD1,ANKRD26,APC,ARHGAP32,ASCC3,ATXN2,C1ORF198,CAMSAP3,CCAR2,CCDC88C,CCP110,CCSER2,CDC23,CDK16,CDK5RAP2,CENPE,CEP295,CEP44,CIP2A,CNOT1,CNOT2,CNOT3,CNOT4,CNTROB,COPA,DCP1B,DDX6,DNAJC7,DNM2,EIF3E,EIF3L,EIF4ENIF1,ENTR1,ERC1,ESRRA,FAM193A,FAM83H,FIP1L1,FMR1,FUBP3,GCC1,GPBP1,GPBP1L1,HAUS4,INPPL1,IRAK1,KANK2,KIAA0753,KIAA1217,KIAA1671,KIF7,KPNB1,LATS1,LATS2,LIMD1,LSM14A,LSM14…
HPA	hippocampus; neuronal cells[â‰¥Low]	HPA:0250131	0.000132652	6219	185	137	11006	ACTR5,AGO2,ANKHD1,ANKRD26,ASCC3,ATXN2,C1ORF198,CC2D1A,CCAR2,CCDC138,CCDC88C,CCNB2,CCP110,CCSER2,CDC23,CDK16,CDK5RAP2,CEP152,CEP295,CEP44,CIP2A,CNOT1,CNOT10,CNOT11,CNOT2,CNOT3,CNOT4,CNTROB,COPA,CYLD,DCP1A,DCP1B,DDX6,DNAJC7,DZIP3,EIF3E,EIF3L,EIF4ENIF1,EPS8,ERC1,ESRRA,FAM83H,FARSA,FIP1L1,FLII,FMR1,GCC1,GIT1,GPBP1,GPBP1L1,HAUS4,HELZ,INA,INPPL1,IRAK1,KANK2,KIAA0753,KIAA1217,KIAA1671,KIF7,KPNB1,LATS1,L…
HPA	hippocampus	HPA:0250000	0.000136487	6822	185	146	11006	ACTR5,AGO2,ANAPC1,ANKHD1,ANKRD26,ASCC3,ATXN2,C1ORF198,CC2D1A,CCAR2,CCDC138,CCDC88C,CCNB2,CCP110,CCSER2,CDC23,CDK16,CDK5RAP2,CEP152,CEP295,CEP44,CIP2A,CNOT1,CNOT10,CNOT11,CNOT2,CNOT3,CNOT4,CNTROB,COPA,CYLD,DCP1A,DCP1B,DDX6,DNAJC7,DNM2,DZIP3,EIF3E,EIF3L,EIF4ENIF1,EPS8,ERC1,ESRRA,FAM83H,FARSA,FIP1L1,FLII,FMR1,FUBP3,GCC1,GIT1,GPBP1,GPBP1L1,HAUS4,HELZ,INA,INPPL1,IRAK1,KANK2,KIAA0753,KIAA1217,KIAA1671,…
HPA	seminal vesicle; glandular cells[â‰¥Medium]	HPA:0430052	0.00016661	5230	185	121	11006	ABLIM1,ACTR5,AGO2,ANKHD1,ANKRD26,APC,ASCC3,ATXN2,C1ORF198,CC2D1A,CCAR2,CCDC88C,CCP110,CCSER2,CDK16,CDK5RAP2,CENPE,CEP152,CEP295,CEP44,CGNL1,CIP2A,CNOT1,CNOT10,CNOT11,CNOT2,CNOT4,CNTROB,COPA,CYLD,DCP1B,DDX6,DNM2,EIF4ENIF1,ENTR1,EPS8,FAM193A,FARSA,FIP1L1,FLII,FMR1,FUBP3,GCC1,GIT1,GPBP1,GPBP1L1,HAUS4,HELZ,INPPL1,IQCB1,KIAA0753,KIAA1217,KIAA1671,KPNB1,LATS1,LMO7,LSM14A,LUZP1,LZTS2,MINK1,MPHOSPH9,NCKA…
HPA	bronchus; respiratory epithelial cells[â‰¥Low]	HPA:0060101	0.000203216	5931	185	132	11006	ABLIM1,ACTR5,AGO2,ANKHD1,ANKRD26,APC,ARHGAP32,ASCC3,C1ORF198,CAMSAP3,CC2D1A,CCAR2,CCDC138,CCDC88C,CCNB2,CCP110,CCSER2,CDK5RAP2,CENPE,CEP152,CEP295,CEP44,CIP2A,CNOT1,CNOT10,CNOT2,CNOT3,CNOT4,CNTROB,COPA,CRK,CYLD,DCP1A,DCP1B,DDX20,DDX6,DNAJC7,DNM2,DSP,EIF3E,EIF3L,EIF4ENIF1,ENTR1,EPS8,ERC1,ESRRA,FAM193A,FARSA,FMR1,FUBP3,GCC1,GIT1,GPBP1,GSE1,HAUS4,IFT74,INPPL1,IRAK1,KANK2,KIAA0753,KIAA1217,KIAA1671,K…
HPA	lymph node	HPA:0310000	0.000218913	6523	185	141	11006	ABLIM1,AGO2,ANAPC1,ANKHD1,ANKRD26,ASCC3,ATXN2,C1ORF198,CC2D1A,CCAR2,CCDC88C,CCNB2,CCP110,CCSER2,CDC23,CDK1,CDK16,CDK5RAP2,CENPE,CEP295,CEP44,CEP55,CIP2A,CNOT1,CNOT10,CNOT2,CNOT3,CNOT4,CNTROB,COPA,CYLD,DCP1A,DCP1B,DDX20,DDX6,DNAJC7,DNM2,DZIP3,EIF3E,EIF4ENIF1,ENTR1,EPS8,ERC1,FAM193A,FAM83H,FARSA,FIP1L1,FLII,FMR1,GCC1,GIT1,GPBP1,GPBP1L1,HAUS4,HELZ,INPPL1,IRAK1,KANK2,KIAA0753,KIAA1217,KIAA1671,KNTC1,…
HPA	bone marrow; hematopoietic cells[â‰¥Low]	HPA:0040081	0.000313068	6486	185	140	11006	ACTR5,AGO2,ANAPC1,ANKHD1,APC,ASCC3,ATXN2,C1ORF198,CC2D1A,CCAR2,CCDC138,CCDC88C,CCNB2,CCP110,CCSER2,CDC23,CDK1,CDK16,CDK5RAP2,CENPE,CEP295,CEP44,CIP2A,CNOT1,CNOT10,CNOT2,CNOT3,CNOT4,CNTROB,COPA,CYLD,DCP1A,DCP1B,DDX6,DNAJC7,DZIP3,EIF3E,EIF3L,EIF4ENIF1,ENTR1,EPS8,ERC1,ESRRA,FAM83H,FARSA,FIP1L1,FLII,FMR1,FUBP3,GCC1,GIT1,GPBP1,GPBP1L1,GSE1,HAUS4,INPPL1,IRAK1,KANK2,KIAA0753,KIAA1217,KIAA1671,KNTC1,KPNB…
HPA	bone marrow	HPA:0040000	0.000313068	6486	185	140	11006	ACTR5,AGO2,ANAPC1,ANKHD1,APC,ASCC3,ATXN2,C1ORF198,CC2D1A,CCAR2,CCDC138,CCDC88C,CCNB2,CCP110,CCSER2,CDC23,CDK1,CDK16,CDK5RAP2,CENPE,CEP295,CEP44,CIP2A,CNOT1,CNOT10,CNOT2,CNOT3,CNOT4,CNTROB,COPA,CYLD,DCP1A,DCP1B,DDX6,DNAJC7,DZIP3,EIF3E,EIF3L,EIF4ENIF1,ENTR1,EPS8,ERC1,ESRRA,FAM83H,FARSA,FIP1L1,FLII,FMR1,FUBP3,GCC1,GIT1,GPBP1,GPBP1L1,GSE1,HAUS4,INPPL1,IRAK1,KANK2,KIAA0753,KIAA1217,KIAA1671,KNTC1,KPNB…
HPA	liver	HPA:0290000	0.000325018	6292	185	137	11006	ABLIM1,ACTR5,AGO2,ANAPC1,ANKHD1,APC,ARHGAP32,ASCC3,ATXN2,C1ORF198,CAMSAP3,CC2D1A,CCAR2,CCDC138,CCDC88C,CCP110,CCSER2,CDK16,CDK5RAP2,CENPE,CEP295,CEP44,CIP2A,CNOT1,CNOT10,CNOT2,CNOT3,CNOT4,CNTROB,COPA,CRK,CYLD,DCP1A,DCP1B,DDX6,DNAJC7,DNM2,EIF3E,EIF3L,EIF4ENIF1,ENTR1,EPS8,ERC1,ESRRA,FAM83H,FIP1L1,FLII,FMR1,GCC1,GIT1,GPBP1,GPBP1L1,HAUS4,HELZ,IFT74,INPPL1,IRAK1,KANK2,KIAA0753,KIAA1217,KIAA1671,KIF7,L…
HPA	salivary gland; glandular cells[â‰¥Medium]	HPA:0420052	0.000345798	4868	185	114	11006	ACTR5,AGO2,ANAPC1,ANKHD1,ANKRD26,APC,ARHGAP32,ASCC3,ATXN2,C1ORF198,CC2D1A,CCAR2,CCDC88C,CCP110,CCSER2,CDC23,CDK16,CDK5RAP2,CENPE,CEP152,CEP44,CGNL1,CIP2A,CNOT1,CNOT2,CNOT3,CNOT4,CNTROB,COPA,CRK,CYLD,DCP1B,DDX6,DNM2,EIF3E,EIF3L,EIF4ENIF1,ENTR1,EPS8,ERC1,FARSA,FLII,FMR1,FUBP3,GCC1,GPBP1L1,GSE1,HAUS4,INPPL1,IRAK1,KANK2,KIAA0753,KIAA1217,KIAA1671,KIF7,LATS1,LATS2,LIMD1,LSM14A,LUZP1,LZTS2,MAD2L2,MIA3,…
HPA	soft tissue 1	HPA:0500000	0.000362884	5354	185	122	11006	ABLIM1,ACTR5,ANKHD1,ANKRD26,ASCC3,C1ORF198,CAMSAP3,CCAR2,CCDC88C,CCP110,CCSER2,CDC23,CDK16,CDK5RAP2,CENPE,CEP295,CEP44,CIP2A,CNOT1,CNOT10,CNOT2,CNOT3,CNOT4,CNTROB,COPA,CYLD,DCP1B,DDX6,DNAJC7,DNM2,EIF3E,EIF4ENIF1,EPS8,ERC1,ESRRA,FARSA,FIP1L1,FLII,FMR1,FUBP3,GCC1,GPBP1,GPBP1L1,HAUS4,INPPL1,IRAK1,KANK2,KIAA0753,KIAA1217,KIAA1671,KIF1C,KIF7,KPNB1,LATS1,LATS2,LIMD1,LSM14A,LSM14B,LUZP1,MAD2L2,N4BP2,NCK…
HPA	tonsil; squamous epithelial cells[â‰¥Medium]	HPA:0600222	0.000434405	4946	185	115	11006	ABLIM1,AGO2,ANKHD1,ANKRD26,APC,ASCC3,CC2D1A,CCAR2,CCDC88C,CCNB2,CCP110,CDC23,CDK1,CDK16,CDK5RAP2,CENPE,CEP44,CIP2A,CNOT1,CNOT10,CNOT11,CNOT2,CNOT3,CNOT4,CNTROB,COPA,CRK,CYLD,DCP1B,DDX6,DNAJC7,DNM2,DSP,EIF3E,EIF4ENIF1,ENTR1,EPS8,ERC1,FAM83H,FIP1L1,FLII,FMR1,GCC1,GIT1,GPBP1,GPBP1L1,GSE1,HELZ,INPPL1,KANK2,KIAA0753,KIAA1671,KPNB1,LATS1,LMO7,LSM14A,LSM14B,LUZP1,MINK1,MPHOSPH9,N4BP2,NCK2,NCKAP5L,NCOR1,…
HPA	epididymis; glandular cells[â‰¥Medium]	HPA:0180052	0.000489215	5688	185	127	11006	ABLIM1,ACTR5,AGO2,ANKHD1,ANKRD26,APC,ASCC3,C1ORF198,CCAR2,CCDC88C,CCP110,CCSER2,CDC23,CDK1,CDK16,CDK5RAP2,CENPE,CEP152,CEP44,CIP2A,CNOT1,CNOT10,CNOT2,CNOT3,CNOT4,CNTROB,COPA,CYLD,DCP1A,DCP1B,DDX6,DNM2,EIF4ENIF1,ENTR1,EPS8,ESRRA,FARSA,FIP1L1,FLII,FMR1,FUBP3,GCC1,GIT1,GPBP1,GPBP1L1,GSE1,HELZ,INPPL1,KANK2,KIAA0753,KIAA1217,KIAA1671,KIF7,KNTC1,KPNB1,LATS1,LMO7,LSM14A,LSM14B,LUZP1,LZTS2,MIA3,MINK1,MPH…
HPA	colon; endothelial cells[â‰¥Medium]	HPA:0130202	0.000597277	3711	185	93	11006	ABLIM1,ANKHD1,ASCC3,C1ORF198,CC2D1A,CCAR2,CCDC88C,CCSER2,CDC23,CDK5RAP2,CEP55,CIP2A,CNOT1,CNOT10,CNOT4,CNTROB,COPA,DCP1B,DDX6,DNM2,DZIP3,EIF4ENIF1,ENTR1,EPS8,ERC1,FIP1L1,FLII,GCC1,GPBP1,GSE1,INPPL1,KANK2,KIAA0753,KIAA1217,KIF1C,KIF7,LATS1,LPP,LSM14A,LSM14B,LUZP1,MAD2L2,N4BP2,NCKAP5L,NCOR1,NCOR2,NEDD1,NUP62,NUP88,NYNRIN,OFD1,PAN3,PATL1,PEX5,PIBF1,PLEKHG1,PLK1,POC5,PPP1R13B,PROSER3,PSMC4,PXN,RAPGEF…
HPA	testis; cells in seminiferous ducts[â‰¥Low]	HPA:0570741	0.000717409	3452	185	88	11006	ACTR5,AGO2,ANAPC1,ANKRD26,ATXN2,C1ORF198,CCDC88C,CCSER2,CDK16,CDK5RAP2,CEP295,CEP44,CEP55,CIP2A,CNOT1,CNOT10,CNOT3,CNOT4,CNTROB,CYLD,DCP1A,DCP1B,DDX6,DNAJC7,EIF3E,ENTR1,EPS8,ERC1,ESRRA,FLII,FMR1,FUBP3,GIT1,GPBP1,GPBP1L1,GSE1,HAUS4,IFT74,IQCB1,KANK2,KIAA1217,KIF7,LATS1,LIMD1,LSM14A,MAD2L2,MPHOSPH9,NCK2,NCKAP5L,NEDD1,NEK4,NELFCD,NUP88,NYNRIN,OFD1,PAN3,PATL1,PCNT,PIBF1,POC5,PPP1R13B,PSMC4,RAPGEF6,RB…
HPA	soft tissue 2; fibroblasts[â‰¥Medium]	HPA:0510652	0.00073277	2614	185	72	11006	ABLIM1,ACTR5,ANAPC1,ANKHD1,ARHGAP32,C1ORF198,CCDC88C,CCP110,CCSER2,CDC23,CENPE,CEP44,CIP2A,CNOT1,CNOT3,CNTROB,COPA,DCP1B,DNAJC7,EIF3E,EIF4ENIF1,FMR1,GPBP1,INPPL1,KIAA0753,KIAA1217,KIAA1671,KIF7,LATS1,LIMD1,LSM14A,LSM14B,LUZP1,NCKAP5L,NEDD1,NEK4,NUP58,NUP62,NUP88,NYNRIN,OFD1,PATL1,PEX5,PIBF1,PLEKHG1,POC5,PSMC4,PXN,RAVER1,RBM22,RNF214,SAMD4B,SCYL2,SEC16A,SIK2,SIPA1L2,SNX17,TARS2,TBC1D31,TBKBP1,TCHP…
HPA	lymph node; non-germinal center cells[â‰¥Low]	HPA:0310441	0.000873675	6053	185	132	11006	ABLIM1,AGO2,ANAPC1,ANKHD1,ANKRD26,ASCC3,ATXN2,C1ORF198,CC2D1A,CCAR2,CCDC88C,CCNB2,CCP110,CCSER2,CDC23,CDK1,CDK16,CDK5RAP2,CENPE,CEP295,CEP55,CIP2A,CNOT1,CNOT10,CNOT2,CNOT3,CNOT4,CNTROB,COPA,CYLD,DCP1A,DCP1B,DDX6,DNAJC7,DNM2,DZIP3,EIF3E,EIF4ENIF1,ENTR1,EPS8,ERC1,FAM193A,FAM83H,FARSA,FIP1L1,FLII,FMR1,GCC1,GIT1,GPBP1,GPBP1L1,HAUS4,HELZ,INPPL1,IRAK1,KANK2,KIAA0753,KIAA1217,KIAA1671,KNTC1,KPNB1,LATS1,…
HPA	skin 1; Langerhans[â‰¥Medium]	HPA:0460642	0.000913718	2629	185	72	11006	ABLIM1,AGO2,ANKHD1,ASCC3,CCDC88C,CCP110,CCSER2,CDC23,CDK5RAP2,CEP44,CIP2A,CNOT1,CNOT2,CNOT4,CNTROB,CRK,DCP1B,DDX6,EIF4ENIF1,EPS8,ESRRA,FIP1L1,FUBP3,GCC1,GPBP1,GPBP1L1,HAUS4,KANK2,KIAA0753,KIAA1217,KIAA1671,KIF7,LATS1,LSM14A,MINK1,NCKAP5L,NCOR2,NEDD1,NELFCD,NUP88,NYNRIN,PATL1,PEX5,PIBF1,PKN2,PLEKHG1,PLK1,PPP1R13B,RAVER1,RBM22,RC3H1,RNF214,SEC16A,SH3D19,SIPA1L2,SMG7,SNRPB,STXBP4,TARS2,TDRD3,TNIP1,T…
HPA	lung; macrophages[â‰¥Medium]	HPA:0300412	0.000927638	4890	185	113	11006	ACTR5,AGO2,ALMS1,ANKHD1,APC,ARHGAP32,ASCC3,ATXN2,C1ORF198,CC2D1A,CCDC88C,CCP110,CCSER2,CDC23,CDK1,CDK16,CDK5RAP2,CEP295,CEP44,CIP2A,CNOT1,CNOT11,CNOT2,CNOT3,CNOT4,CNTROB,COPA,CYLD,DCP1B,DNAJC7,DNM2,DZIP3,EIF3E,EIF3L,EIF4ENIF1,EPS8,ESRRA,FARSA,FLII,FMR1,FUBP3,GCC1,GIT1,INPPL1,KIAA0753,KIAA1217,KIAA1671,KNTC1,KPNB1,LATS1,LATS2,LIMD1,LSM14B,MAD2L2,MINK1,N4BP2,NCK2,NCKAP5L,NCOR1,NCOR2,NEDD1,NELFCD,NI…
HPA	adrenal gland; glandular cells[â‰¥Medium]	HPA:0020052	0.00109672	6009	185	131	11006	ABLIM1,ACTR5,AGO2,ANAPC1,ANKHD1,APC,ASCC3,ATXN2,C1ORF198,CC2D1A,CCAR2,CCDC88C,CCNB2,CCP110,CCSER2,CDC23,CDK16,CDK5RAP2,CEP44,CIP2A,CNOT1,CNOT10,CNOT2,CNOT3,CNOT4,CNTROB,COPA,CYLD,DCP1B,DNAJC7,DNM2,DZIP3,EIF3E,EIF3L,EIF4ENIF1,ENTR1,EPS8,ESRRA,FARSA,FIP1L1,FLII,FMR1,FUBP3,GCC1,GIT1,GPBP1,GPBP1L1,HAUS4,HELZ,INA,INPPL1,IQCB1,IRAK1,KIAA0753,KIAA1217,KIAA1671,KNTC1,KPNB1,LATS1,LIMD1,LSM14A,LUZP1,LZTS2,…
HPA	ovary; ovarian stroma cells[â‰¥Low]	HPA:0340461	0.00109694	3981	185	97	11006	AGO2,ANAPC1,ANKHD1,ASCC3,C1ORF198,CC2D1A,CCAR2,CCDC88C,CCSER2,CDC23,CDK5RAP2,CIP2A,CNOT1,CNOT2,CNOT3,CNOT4,CNTROB,COPA,CYLD,DCP1B,DDX6,EIF4ENIF1,ENTR1,EPS8,ERC1,FAM83H,FARSA,FIP1L1,FLII,FMR1,GCC1,GIT1,HAUS4,INPPL1,IRAK1,KANK2,KIAA0753,KIAA1217,KIAA1671,KIF7,KPNB1,LATS1,LATS2,LPP,LSM14A,LUZP1,MAD2L2,NCK2,NCKAP5L,NCOR2,NEDD1,NUP62,NUP88,NYNRIN,PEX5,PFAS,PIBF1,PKN2,PLEKHG1,PLK1,POC5,PPP1R13B,PROSER3…
HPA	tonsil; germinal center cells[â‰¥Medium]	HPA:0600432	0.0011029	4094	185	99	11006	ABLIM1,ANKHD1,ANKRD26,ATXN2,CC2D1A,CCAR2,CCDC88C,CCNB2,CCP110,CCSER2,CDC23,CDK1,CDK16,CDK5RAP2,CENPE,CEP44,CNOT1,CNOT10,CNOT11,CNOT2,CNOT3,CNOT4,CNTROB,COPA,DCP1B,DDX6,DNAJC7,DNM2,EIF3E,EIF3L,EIF4ENIF1,ENTR1,EPS8,ESRRA,FARSA,FIP1L1,FLII,FMR1,GCC1,GIT1,HAUS4,INPPL1,IRAK1,KIAA0753,KIAA1671,KNTC1,KPNB1,LIMD1,LSM14A,MINK1,N4BP2,NCK2,NCOR1,NCOR2,NEDD1,NUP58,NYNRIN,PAN3,PATL1,PEX5,PFAS,PIBF1,PLEKHG1,PO…
HPA	lymph node; germinal center cells[â‰¥Medium]	HPA:0310432	0.00159104	3297	185	84	11006	ANKHD1,ANKRD26,CC2D1A,CCAR2,CCDC88C,CCNB2,CCP110,CCSER2,CDK1,CEP44,CIP2A,CNOT1,CNOT10,CNOT2,CNOT3,CNOT4,CNTROB,DDX6,DNAJC7,DNM2,EIF3E,EIF4ENIF1,ENTR1,EPS8,FAM193A,FARSA,FIP1L1,FLII,GCC1,GIT1,HAUS4,INPPL1,IRAK1,KIAA0753,KIAA1217,KIAA1671,KNTC1,KPNB1,LIMD1,LSM14A,LUZP1,MINK1,N4BP2,NCK2,NCOR1,NEDD1,NUP58,NUP62,NYNRIN,PATL1,PEX5,PFAS,PIBF1,PLEKHG1,PPP1R13B,PPP2R5C,PROSER3,RAVER1,RBM22,RBM33,RC3H1,RNF…
HPA	rectum; glandular cells[High]	HPA:0400053	0.00177145	2573	185	70	11006	AGO2,ANAPC1,ANKHD1,ANKRD26,APC,ASCC3,C1ORF198,CCAR2,CCDC88C,CDK16,CDK5RAP2,CENPE,CEP44,CNOT1,CNOT11,CNOT2,CNOT4,COPA,DCP1B,DDX6,DNM2,EIF4ENIF1,EPS8,FARSA,FIP1L1,FUBP3,GCC1,GPBP1,GPBP1L1,INPPL1,IRAK1,KIAA0753,KIAA1217,KIF1C,LMO7,LSM14A,MIA3,MINK1,NCKAP5L,NCOR1,NEDD1,NUP58,NUP62,NYNRIN,PATL1,PEX5,PIBF1,POC5,PPP1R13B,PROSER3,RAVER1,RBM22,RC3H1,RNF214,SCLT1,SCYL2,SH3D19,SNRPB,SPICE1,STXBP4,TARS2,TDRD…
HPA	cerebellum; cells in molecular layer[â‰¥Medium]	HPA:0090192	0.0020022	2787	185	74	11006	AGO2,ANKHD1,ASCC3,C1ORF198,CC2D1A,CCAR2,CCDC88C,CCSER2,CEP152,CNOT1,CNOT10,CNOT11,CNOT2,CNOT3,CNOT4,CNTROB,COPA,CYLD,DCP1A,DDX6,EIF4ENIF1,EPS8,FARSA,FIP1L1,FMR1,FUBP3,GCC1,GIT1,GPBP1,GPBP1L1,INPPL1,KIAA0753,LSM14B,LUZP1,MIA3,NCKAP5L,NCOR2,NEDD1,NEK4,NUP54,NUP62,NUP88,PCNT,PFAS,PIBF1,PLEKHG1,POC5,PPP1R13B,PSMC4,RAPGEF6,RBM22,RBM33,RC3H1,RNF214,SCYL2,SIK2,SIPA1L1,SNRPB,SPAG5,STXBP4,TARS2,TBC1D31,TC…
HPA	caudate; neuronal cells[â‰¥Medium]	HPA:0080132	0.00277629	4114	185	98	11006	ACTR5,AGO2,ANKHD1,ANKRD26,ASCC3,ATXN2,C1ORF198,CC2D1A,CCAR2,CCDC88C,CCSER2,CDK16,CDK5RAP2,CEP152,CEP44,CIP2A,CNOT1,CNOT10,CNOT11,CNOT2,CNOT3,CNOT4,CNTROB,COPA,CYLD,DCP1A,DCP1B,DZIP3,EIF3E,EIF4ENIF1,EPS8,ESRRA,FAM83H,FARSA,FIP1L1,FMR1,GCC1,GIT1,GPBP1,GPBP1L1,HELZ,INA,INPPL1,IRAK1,KIAA1217,KPNB1,LATS1,LMO7,LSM14B,LUZP1,MIA3,MPHOSPH9,N4BP2,NCKAP5L,NCOR1,NEDD1,NEK4,NUP54,NUP62,NUP88,OFD1,PAN3,PATL1,P…
HPA	soft tissue 1; fibroblasts[â‰¥Low]	HPA:0500651	0.00282323	4229	185	100	11006	ABLIM1,ACTR5,ANKHD1,ANKRD26,ASCC3,C1ORF198,CAMSAP3,CCAR2,CCDC88C,CCSER2,CDC23,CDK16,CDK5RAP2,CENPE,CEP295,CEP44,CIP2A,CNOT1,CNOT4,CNTROB,COPA,DCP1B,DDX6,DNAJC7,DNM2,EIF3E,EIF4ENIF1,ERC1,ESRRA,FIP1L1,GCC1,GPBP1,GPBP1L1,HAUS4,INPPL1,IRAK1,KANK2,KIAA0753,KIAA1217,KIAA1671,LATS1,LATS2,LIMD1,LSM14A,LSM14B,LUZP1,MAD2L2,N4BP2,NCK2,NCKAP5L,NCOR2,NEDD1,NEK4,NUP62,NUP88,NYNRIN,OFD1,PAN3,PATL1,PEX5,PIBF1,PK…
HPA	tonsil; non-germinal center cells[â‰¥Low]	HPA:0600441	0.00329414	6107	185	131	11006	ABLIM1,AGO2,ANKHD1,ANKRD26,ASCC3,CC2D1A,CCAR2,CCDC88C,CCNB2,CCP110,CCSER2,CDC23,CDK1,CDK16,CDK5RAP2,CENPE,CEP44,CIP2A,CNOT1,CNOT10,CNOT11,CNOT2,CNOT3,CNOT4,CNTROB,COPA,CYLD,DCP1A,DCP1B,DDX20,DDX6,DNAJC7,DNM2,EIF3E,EIF3L,EIF4ENIF1,ENTR1,EPS8,ERC1,ESRRA,FAM193A,FAM83H,FARSA,FIP1L1,FLII,FMR1,GCC1,GIT1,GPBP1,GPBP1L1,HAUS4,INPPL1,IRAK1,KANK2,KIAA0753,KIAA1671,KIF7,KNTC1,KPNB1,LATS1,LATS2,LIMD1,LSM14A,…
HPA	bronchus; respiratory epithelial cells[â‰¥Medium]	HPA:0060102	0.00564885	4930	185	111	11006	ABLIM1,ACTR5,AGO2,ANKHD1,ANKRD26,APC,ARHGAP32,ASCC3,C1ORF198,CAMSAP3,CC2D1A,CCAR2,CCDC88C,CCP110,CCSER2,CDK5RAP2,CENPE,CEP152,CEP295,CEP44,CIP2A,CNOT1,CNOT10,CNOT2,CNOT3,CNOT4,COPA,CYLD,DCP1B,DDX6,DNAJC7,DNM2,DSP,EIF3E,EIF4ENIF1,ENTR1,EPS8,ESRRA,FARSA,FMR1,FUBP3,GCC1,GIT1,GPBP1,GSE1,HAUS4,IFT74,INPPL1,IRAK1,KIAA0753,KIAA1217,KIAA1671,KPNB1,LATS1,LIMD1,LMO7,LPP,LUZP1,MIA3,MINK1,MPHOSPH9,NCK2,NCKAP…
HPA	appendix; lymphoid tissue[â‰¥Medium]	HPA:0030072	0.00666832	2983	185	76	11006	ABLIM1,ANAPC1,ANKHD1,CCAR2,CCP110,CDK1,CDK5RAP2,CEP44,CIP2A,CNOT1,CNOT10,CNOT2,CNOT3,CNOT4,CNTROB,COPA,DCP1B,DDX6,DNAJC7,DNM2,EIF3E,EIF4ENIF1,EPS8,FARSA,FLII,FMR1,GCC1,GIT1,HAUS4,INPPL1,IRAK1,KIAA1671,KPNB1,LMO7,LSM14A,MAD2L2,MINK1,N4BP2,NEDD1,NIN,NYNRIN,OFD1,PAN3,PEX5,PFAS,PIBF1,PKN2,PLEKHG1,PPP1R13B,PXN,RAVER1,RBM22,RC3H1,RNF214,SH3D19,SIPA1L1,SPAG5,STIP1,STXBP4,TARS2,TDRD3,TELO2,TNIP1,TNRC6A,T…
HPA	hippocampus; glial cells[â‰¥Low]	HPA:0250121	0.00702838	4138	185	97	11006	AGO2,ANAPC1,ASCC3,ATXN2,C1ORF198,CC2D1A,CCAR2,CCDC88C,CCP110,CCSER2,CDK16,CDK5RAP2,CEP152,CEP295,CNOT10,CNOT11,CNOT2,CNOT3,CNOT4,CNTROB,DCP1A,DCP1B,DDX6,DNM2,EIF4ENIF1,EPS8,FAM83H,FARSA,FLII,FMR1,FUBP3,GCC1,GIT1,GPBP1L1,HAUS4,IRAK1,KANK2,KIAA0753,KIF7,KNTC1,KPNB1,LATS1,LATS2,LIMD1,LUZP1,MIA3,MPHOSPH9,NCKAP5L,NCOR1,NEDD1,NEK4,NUP54,NUP62,NUP88,NYNRIN,OFD1,PDLIM7,PEX5,PIBF1,PLEKHG1,POC5,PPP1R13B,PR…
HPA	heart muscle; cardiomyocytes[â‰¥Medium]	HPA:0241102	0.00707991	4367	185	101	11006	ABLIM1,AGO2,ANAPC1,ANKHD1,ANKRD26,ARHGAP32,ASCC3,ATXN2,C1ORF198,CC2D1A,CCDC88C,CCP110,CCSER2,CDK16,CDK5RAP2,CENPE,CEP295,CEP44,CIP2A,CNOT1,CNOT2,CNOT4,COPA,DCP1A,DCP1B,DDX6,DNAJC7,DNM2,DSP,EIF4ENIF1,ENTR1,FLII,FUBP3,GCC1,GPBP1,GPBP1L1,HELZ,INPPL1,IQCB1,KANK2,KIAA0753,KIAA1671,KIF1C,KIF7,LATS1,LMO7,MAD2L2,N4BP2,NCK2,NCKAP5L,NCOR1,NEDD1,NIN,NUP62,NUP88,NYNRIN,OFD1,PALLD,PAN3,PCNT,PDLIM7,PIBF1,PKN2,…
HPA	placenta; decidual cells[â‰¥Medium]	HPA:0380512	0.00800369	3591	185	87	11006	AGO2,APC,ASCC3,ATXN2,C1ORF198,CCAR2,CCSER2,CDK1,CDK16,CDK5RAP2,CENPE,CEP152,CIP2A,CNOT1,CNOT10,CNOT3,CNOT4,CNTROB,COPA,DDX6,EIF4ENIF1,ENTR1,ERC1,ESRRA,FAM83H,FARSA,FIP1L1,FLII,FMR1,GCC1,GIT1,GPBP1L1,GSE1,HELZ,IRAK1,KIAA0753,KIAA1671,KIF1C,KIF7,KPNB1,LPP,LUZP1,MIA3,MINK1,NCOR2,NIN,NUP88,NYNRIN,OFD1,PAN3,PCNT,PIBF1,PKN2,PPP1R13B,PROSER3,PXN,RAVER1,RBM22,RBM33,RC3H1,RTCB,SCYL2,SEC16A,SH3D19,SIK2,SIP…
HPA	liver; cholangiocytes[â‰¥Low]	HPA:0291161	0.0118448	3959	185	93	11006	ABLIM1,ANAPC1,ANKHD1,APC,ARHGAP32,ASCC3,C1ORF198,CAMSAP3,CC2D1A,CCAR2,CCDC88C,CCSER2,CDK5RAP2,CEP295,CIP2A,CNOT1,CNOT10,CNOT2,CNOT3,CNOT4,CNTROB,COPA,CRK,CYLD,DCP1B,DDX6,DNAJC7,EIF3L,EIF4ENIF1,ENTR1,EPS8,ESRRA,FAM83H,FLII,GCC1,GIT1,GPBP1,GPBP1L1,HAUS4,IRAK1,KANK2,KIAA0753,KIAA1217,KIAA1671,KIF7,LIMD1,LMO7,LZTS2,NCKAP5L,NEDD1,NUP62,NUP88,NYNRIN,PAN3,PATL1,PEX5,PFAS,PIBF1,PKN2,PLEKHG1,POC5,PPP1R13B…
HPA	kidney; cells in glomeruli[â‰¥Medium]	HPA:0270352	0.0120288	3084	185	77	11006	ANAPC1,ASCC3,C1ORF198,CC2D1A,CCAR2,CCDC88C,CCSER2,CDK16,CDK5RAP2,CIP2A,CNOT1,CNOT3,CNOT4,COPA,DCP1B,EIF4ENIF1,ENTR1,ERC1,FAM83H,FIP1L1,FLII,FMR1,FUBP3,GCC1,GPBP1,GSE1,HAUS4,INPPL1,KIAA0753,KIAA1217,KIAA1671,KPNB1,LATS2,LMO7,LPP,LSM14A,LUZP1,MAD2L2,MPHOSPH9,NCKAP5L,NCOR1,NEDD1,NUP88,NYNRIN,PALLD,PATL1,PEX5,PIBF1,PKN2,PPP1R13B,PSMC4,PXN,RAPGEF6,RAVER1,RBM22,RBM33,RC3H1,RNF214,SAMD4B,SNRPB,STXBP4,TA…
HPA	breast; adipocytes[â‰¥Low]	HPA:0050011	0.0140834	2780	185	71	11006	ACTR5,AGO2,ASCC3,C1ORF198,CCDC88C,CCP110,CCSER2,CDC23,CIP2A,CNOT1,CNOT10,CNOT2,CNTROB,DCP1B,DDX6,DNAJC7,EIF4ENIF1,EPS8,ERC1,FIP1L1,GCC1,GPBP1,GPBP1L1,HAUS4,KANK2,KIAA0753,KIAA1217,KIAA1671,KPNB1,LATS1,LATS2,LSM14B,N4BP2,NCK2,NCKAP5L,NCOR2,NEK4,NUP62,NUP88,NYNRIN,PEX5,PIBF1,PKN2,PLEKHG1,POC5,PPP1R13B,PSMC4,RBM22,RBM33,RNF214,SAMD4B,SIPA1L2,SNRPB,STIP1,STUB1,STXBP4,TARS2,TBKBP1,TCHP,TDRD3,TELO2,TNR…
HPA	colon; peripheral nerve/ganglion[â‰¥Medium]	HPA:0130242	0.0156233	3430	185	83	11006	ANKRD26,ASCC3,ATXN2,CAMSAP3,CC2D1A,CCDC138,CCDC88C,CCP110,CCSER2,CDK5RAP2,CEP295,CEP44,CNOT11,CNTROB,CYLD,DCP1B,DDX6,DNAJC7,EIF4ENIF1,ENTR1,EPS8,ERC1,ESRRA,FIP1L1,FMR1,GCC1,GIT1,GPBP1L1,HAUS4,INPPL1,IRAK1,KIAA0753,KIAA1217,KIF1C,KIF7,KPNB1,LATS1,LSM14A,LUZP1,MAD2L2,MPHOSPH9,NUP62,NUP88,NYNRIN,OFD1,PATL1,PCNT,PEX5,PIBF1,POC5,PPP1R13B,PROSER3,RAVER1,RC3H1,RTCB,SAMD4B,SCLT1,SCYL2,SIK2,SIPA1L1,SIPA1L…
HPA	spleen; cells in white pulp[â‰¥Low]	HPA:0530721	0.0167997	4332	185	99	11006	ABLIM1,AGO2,ANAPC1,ANKHD1,ASCC3,CC2D1A,CCAR2,CCNB2,CCP110,CCSER2,CDC23,CDK1,CDK16,CDK5RAP2,CEP44,CNOT1,CNOT10,CNOT2,CNOT3,CNOT4,CNTROB,COPA,DCP1B,DDX6,DNAJC7,DNM2,EIF3E,EIF4ENIF1,EPS8,FAM193A,FARSA,FLII,FMR1,GCC1,GIT1,GPBP1,GPBP1L1,HAUS4,INPPL1,IRAK1,KIAA0753,KIAA1217,KIAA1671,KPNB1,LIMD1,LSM14A,MAD2L2,MIA3,MINK1,N4BP2,NCK2,NCKAP5L,NCOR1,NCOR2,NEDD1,NELFCD,NUP62,NYNRIN,PAN3,PEX5,PFAS,PIBF1,PLEKHG…
HPA	caudate; glial cells[â‰¥Low]	HPA:0080121	0.0184782	4572	185	103	11006	ABLIM1,AGO2,ANAPC1,ANKHD1,ASCC3,ATXN2,C1ORF198,CCDC88C,CCSER2,CDK16,CDK5RAP2,CEP152,CEP295,CNOT1,CNOT10,CNOT2,CNOT3,CNOT4,CNTROB,COPA,CYLD,DCP1A,DCP1B,DDX6,DNM2,DZIP3,EIF4ENIF1,EPS8,ERC1,FAM193A,FAM83H,FARSA,FIP1L1,FMR1,FUBP3,GCC1,GIT1,GPBP1,GPBP1L1,HAUS4,IFT74,IRAK1,KANK2,KIAA0753,KIAA1671,KPNB1,LATS1,LATS2,LIMD1,LSM14B,LUZP1,MIA3,NCK2,NCKAP5L,NEDD1,NEK4,NUP62,NUP88,NYNRIN,OFD1,PATL1,PDLIM7,PEX5…
HPA	liver; hepatocytes[â‰¥Low]	HPA:0290401	0.0260453	5743	185	122	11006	ABLIM1,ACTR5,AGO2,ANKHD1,APC,ARHGAP32,ASCC3,ATXN2,C1ORF198,CC2D1A,CCAR2,CCDC138,CCP110,CCSER2,CDK16,CDK5RAP2,CENPE,CEP295,CEP44,CIP2A,CNOT1,CNOT10,CNOT4,CNTROB,COPA,CRK,CYLD,DCP1A,DCP1B,DDX6,DNAJC7,DNM2,EIF3E,EIF4ENIF1,ENTR1,EPS8,ERC1,ESRRA,FAM83H,FIP1L1,FLII,FMR1,GCC1,GPBP1,GPBP1L1,HAUS4,HELZ,IFT74,INPPL1,IRAK1,KANK2,KIAA0753,KIAA1217,KIAA1671,KIF7,LATS1,LATS2,LIMD1,LSM14B,LZTS2,MAD2L2,MIA3,N4BP…
HPA	lung; alveolar cells[â‰¥Medium]	HPA:0301172	0.0333182	1785	185	50	11006	ASCC3,C1ORF198,CCDC88C,CCP110,CCSER2,CDK5RAP2,CEP44,CIP2A,CNOT1,CNOT2,CNOT4,DDX6,DZIP3,ENTR1,EPS8,ERC1,FLII,FMR1,GPBP1L1,KIAA1217,LIMD1,LMO7,LSM14A,NCKAP5L,NCOR2,NEDD1,NYNRIN,OFD1,PAN3,PATL1,PIBF1,PKN2,PLEKHG1,POC5,PPP1R13B,RAPGEF6,RC3H1,RNF214,SNRPB,SPAG5,STXBP4,TARS2,TDRD3,TELO2,TNRC6B,TRIM56,TRIP6,USP54,YTHDF2,YWHAE
HPA	placenta; trophoblastic cells[High]	HPA:0380523	0.0339154	1933	185	53	11006	AGO2,ANKHD1,ASCC3,C1ORF198,CCDC88C,CDK16,CDK5RAP2,CENPE,CEP44,CIP2A,CNOT1,CNOT4,COPA,EIF3E,EIF3L,EIF4ENIF1,EPS8,ERC1,ESRRA,FARSA,FIP1L1,GCC1,GSE1,HAUS4,INPPL1,IRAK1,KIAA1217,KIAA1671,KIF7,LATS1,LIMD1,LZTS2,MINK1,NCKAP5L,NEDD1,NEK4,NYNRIN,PIBF1,PPP1R13B,RBM33,RTCB,SEC16A,SH3D19,SNRPB,STUB1,STXBP4,TDRD3,TNRC6A,TP53BP2,USP54,WDR33,YTHDF2,YWHAE
HPA	breast; myoepithelial cells[â‰¥Medium]	HPA:0050092	0.0340903	3777	185	88	11006	ABLIM1,AGO2,ANKHD1,ASCC3,CC2D1A,CCDC88C,CCSER2,CDC23,CDK5RAP2,CEP152,CEP295,CEP44,CIP2A,CNOT1,CNOT2,CNOT4,CNTROB,DCP1B,EIF3L,EIF4ENIF1,ENTR1,EPS8,ERC1,FAM83H,FLII,FUBP3,GCC1,GIT1,GPBP1L1,INPPL1,IRAK1,KIAA0753,KIAA1671,LATS1,LSM14A,LUZP1,MINK1,MPHOSPH9,N4BP2,NCKAP5L,NCOR2,NEDD1,NUP58,NUP62,NUP88,NYNRIN,PEX5,PIBF1,PKN2,PLEKHG1,POC5,PPP1R13B,PXN,RAPGEF6,RAVER1,RBM22,RBM33,RC3H1,RNF214,RTCB,SAMD4B,SC…
HPA	ovary; follicle cells[â‰¥Low]	HPA:0340451	0.042944	3303	185	79	11006	ACTR5,ANKHD1,ASCC3,CAMSAP3,CCAR2,CCDC138,CCP110,CCSER2,CDC23,CDK1,CDK16,CEP152,CEP44,CNOT1,CNOT10,CNOT11,CNOT2,CNTROB,DDX20,DDX6,DSP,DZIP3,EIF3E,EIF3L,EIF4ENIF1,ENTR1,EPS8,ERC1,FARSA,FMR1,GCC1,GPBP1,GPBP1L1,IFT74,INPPL1,IQCB1,IRAK1,KANK2,KIAA0753,KIAA1671,KNTC1,LATS1,LPP,LSM14B,LUZP1,MAD2L2,MIA3,MINK1,MPHOSPH9,NCK2,NELFCD,NUP54,NUP62,NUP88,OFD1,PAN3,PCNT,PFAS,PLEKHG1,PLK1,PPP1R13B,RBM33,RTCB,SCLT…
HPA	cerebellum; cells in granular layer[â‰¥Medium]	HPA:0090182	0.0436323	2928	185	72	11006	ABLIM1,ANAPC1,ANKRD26,ASCC3,C1ORF198,CC2D1A,CDK5RAP2,CEP44,CNOT1,CNOT10,CNOT2,CNOT3,CNOT4,CNTROB,COPA,CYLD,DCP1A,DCP1B,DDX6,EIF4ENIF1,EPS8,ERC1,FAM193A,FARSA,FIP1L1,FMR1,FUBP3,GCC1,GIT1,GPBP1L1,HAUS4,KIAA1217,KIAA1671,KIF7,LATS1,LATS2,LSM14A,LUZP1,MPHOSPH9,N4BP2,NCKAP5L,NCOR2,NEDD1,NEK4,PATL1,PEX5,PFAS,PIBF1,PLEKHG1,POC5,PSMC4,RAPGEF6,RBM22,RBM33,RNF214,SCLT1,SCYL2,SEC16A,SIPA1L1,SPICE1,SRCIN1,ST…
HPA	soft tissue 1; fibroblasts[â‰¥Medium]	HPA:0500652	0.0463969	2722	185	68	11006	ABLIM1,ACTR5,ANKHD1,C1ORF198,CCDC88C,CCSER2,CDC23,CENPE,CEP44,CIP2A,CNOT1,CNOT4,CNTROB,COPA,DCP1B,DNAJC7,EIF3E,EIF4ENIF1,FIP1L1,INPPL1,IRAK1,KIAA0753,KIAA1217,KIAA1671,LATS1,LIMD1,LSM14A,LSM14B,MAD2L2,N4BP2,NCK2,NCKAP5L,NCOR2,NEDD1,NEK4,NUP62,NUP88,NYNRIN,OFD1,PAN3,PATL1,PEX5,PIBF1,PKN2,PLEKHG1,POC5,PPP1R13B,PSMC4,PXN,RAVER1,RBM22,RC3H1,RNF214,SAMD4B,SCYL2,SEC16A,SIK2,SIPA1L2,STXBP4,TARS2,TBC1D31…
HPA	lymph node; non-germinal center cells[â‰¥Medium]	HPA:0310442	0.0493176	3981	185	91	11006	ABLIM1,AGO2,ANAPC1,ANKHD1,ASCC3,CC2D1A,CCAR2,CCDC88C,CCNB2,CCP110,CCSER2,CDK1,CDK16,CENPE,CIP2A,CNOT1,CNOT10,CNOT2,CNOT3,CNOT4,CNTROB,COPA,DCP1B,DDX6,DNM2,EIF3E,EIF4ENIF1,EPS8,ERC1,FAM193A,FARSA,FLII,GCC1,GIT1,GPBP1,GPBP1L1,INPPL1,IRAK1,KANK2,KIAA0753,KIAA1671,KNTC1,KPNB1,LIMD1,LSM14A,LUZP1,MAD2L2,MINK1,N4BP2,NCK2,NCOR1,NEDD1,NUP58,NUP62,NYNRIN,PAN3,PATL1,PEX5,PIBF1,PLEKHG1,POC5,PPP1R13B,PPP2R5C,…
CORUM	CCR4-NOT-CNOT8-CNOT6L complex	CORUM:7216	2.77032e-06	9	84	6	3383	CNOT1,CNOT10,CNOT11,CNOT2,CNOT3,CNOT6L
CORUM	CCR4-NOT complex	CORUM:6765	2.77032e-06	9	84	6	3383	CNOT1,CNOT10,CNOT11,CNOT2,CNOT3,CNOT6L
CORUM	CCR4-NOT-CNOT7-CNOT6L complex	CORUM:7214	2.77032e-06	9	84	6	3383	CNOT1,CNOT10,CNOT11,CNOT2,CNOT3,CNOT6L
CORUM	CCR4-NOT-CNOT7-CNOT6 complex	CORUM:7192	0.000174393	9	84	5	3383	CNOT1,CNOT10,CNOT11,CNOT2,CNOT3
CORUM	CCR4-NOT-CNOT8-CNOT6 complex	CORUM:7215	0.000174393	9	84	5	3383	CNOT1,CNOT10,CNOT11,CNOT2,CNOT3
CORUM	CNOT1-CNOT2-CNOT3 complex	CORUM:6394	0.00263914	3	84	3	3383	CNOT1,CNOT2,CNOT3
CORUM	4E-T-DDX6-CNOT1 complex	CORUM:6395	0.00263914	3	84	3	3383	CNOT1,DDX6,EIF4ENIF1
CORUM	Decapping complex	CORUM:559	0.0254517	5	84	3	3383	DCP1A,DDX6,EDC3
HP	Sloping forehead	HP:0000340	7.07369e-05	184	84	16	4962	CDK5RAP2,CENPE,CENPJ,CEP135,CEP152,CNOT1,CSPP1,KIF14,KIF7,MAD2L2,NUP107,PCNT,RPGRIP1L,SASS6,STIL,TUBGCP2
HP	Abnormal 5th finger morphology	HP:0004207	8.40886e-05	490	84	26	4962	AGO2,CCDC22,CENPE,CENPJ,CEP152,CEP55,CNOT2,CNOT3,CSPP1,DSP,FLII,IFT74,KIAA0753,KIF7,LUZP1,MAD2L2,MIA3,NIN,OFD1,PCNT,PIK3C2A,RPGRIP1L,SCLT1,SNRPB,TELO2,YWHAE
HP	Hypoplasia of the frontal lobes	HP:0007333	0.000361191	40	84	8	4962	CDK5RAP2,CENPE,CENPJ,CEP135,CEP152,KIF14,SASS6,STIL
HP	Cerebral hypoplasia	HP:0006872	0.000377966	55	84	9	4962	CDK5RAP2,CENPE,CENPJ,CEP135,CEP152,CSPP1,KIF14,SASS6,STIL
HP	Abnormality of neuronal migration	HP:0002269	0.000544503	465	84	24	4962	ATXN2,CCDC22,CDK5RAP2,CENPE,CENPJ,CEP135,CEP152,CEP85L,CSPP1,FMR1,IFT74,IQCB1,KIAA0753,KIF14,KIF7,NUP107,OFD1,PEX5,PIBF1,RPGRIP1L,SASS6,STIL,TUBGCP2,YWHAE
HP	Cone-shaped epiphysis	HP:0010579	0.00106778	80	84	10	4962	CENPE,CENPJ,CEP152,CEP164,CSPP1,IQCB1,KIAA0753,MIA3,OFD1,PCNT
HP	Gray matter heterotopia	HP:0002282	0.00141423	125	84	12	4962	CDK5RAP2,CENPE,CENPJ,CEP135,CEP152,CEP85L,FMR1,KIF14,OFD1,SASS6,STIL,TUBGCP2
HP	Aplasia/Hypoplasia involving the central nervous system	HP:0002977	0.00185345	1852	84	53	4962	ATXN2,CC2D1A,CCDC22,CDK5RAP2,CENPE,CENPJ,CEP135,CEP152,CEP164,CEP55,CEP85L,CNOT1,CNOT3,CSPP1,CYLD,DDX6,EDC3,FARSA,FLII,FMR1,GEMIN4,IFT74,IQCB1,KIAA0753,KIF14,KIF1C,KIF7,LUZP1,MAD2L2,NIN,NUP107,NUP54,NUP62,NUP88,OFD1,PCNT,PEX5,PIBF1,RPGRIP1L,RUSC2,SASS6,SCYL2,SNRPB,STIL,STUB1,TARS2,TBK1,TELO2,TNPO2,TNRC6B,TP53,TUBGCP2,YWHAE
HP	Finger clinodactyly	HP:0040019	0.00376234	408	84	21	4962	AGO2,CCDC22,CENPE,CENPJ,CEP152,CEP55,CNOT2,CNOT3,DSP,FLII,KIAA0753,KIF7,LUZP1,MAD2L2,MIA3,NIN,OFD1,PCNT,SNRPB,TELO2,YWHAE
HP	Clinodactyly of the 5th finger	HP:0004209	0.00416796	376	84	20	4962	AGO2,CCDC22,CENPE,CENPJ,CEP152,CEP55,CNOT2,CNOT3,DSP,FLII,KIF7,LUZP1,MAD2L2,MIA3,NIN,OFD1,PCNT,SNRPB,TELO2,YWHAE
HP	Deviation of the 5th finger	HP:0009179	0.00434399	377	84	20	4962	AGO2,CCDC22,CENPE,CENPJ,CEP152,CEP55,CNOT2,CNOT3,DSP,FLII,KIF7,LUZP1,MAD2L2,MIA3,NIN,OFD1,PCNT,SNRPB,TELO2,YWHAE
HP	Abnormal cortical gyration	HP:0002536	0.00471657	379	84	20	4962	ATXN2,CDK5RAP2,CENPE,CENPJ,CEP135,CEP152,CEP85L,CSPP1,IFT74,KIAA0753,KIF14,NUP107,OFD1,PEX5,PIBF1,RPGRIP1L,SASS6,STIL,TUBGCP2,YWHAE
HP	Upslanted palpebral fissure	HP:0000582	0.00507699	314	84	18	4962	AGO2,CCDC22,CDK5RAP2,CENPE,CENPJ,CEP135,CEP152,CNOT2,CNOT3,FLII,KIF14,MAD2L2,PCNT,PEX5,SASS6,STIL,TELO2,TUBGCP2
HP	Molar tooth sign on MRI	HP:0002419	0.00556713	40	84	7	4962	CSPP1,IFT74,KIAA0753,KIF7,OFD1,PIBF1,RPGRIP1L
HP	Abnormal renal morphology	HP:0012210	0.00958546	1106	84	37	4962	ALMS1,AP2S1,APC,CCDC22,CDK5RAP2,CENPE,CENPJ,CEP135,CEP152,CEP164,CEP55,COPA,CSPP1,DDX6,FLII,GEMIN4,IFT74,IQCB1,IRAK1,KANK2,KIAA0753,KIF14,KIF7,LUZP1,MAD2L2,MIA3,NUP107,OFD1,PEX5,PIK3C2A,RPGRIP1L,SASS6,SCLT1,SNRPB,STIL,TELO2,TNIP1
HP	Abnormal finger morphology	HP:0001167	0.00981154	1203	84	39	4962	AGO2,ALMS1,ANAPC1,APC,CCDC22,CENPE,CENPJ,CEP152,CEP55,CNOT1,CNOT2,CNOT3,CSPP1,DDX6,DSP,FARSA,FLII,IFT74,INPPL1,KIAA0753,KIF7,LUZP1,MAD2L2,MIA3,NIN,NUP107,NUP88,OFD1,PCNT,PEX5,PIBF1,PIK3C2A,RPGRIP1L,RUSC2,SCLT1,SNRPB,STUB1,TELO2,YWHAE
HP	Abnormal midbrain morphology	HP:0002418	0.0108473	81	84	9	4962	ATXN2,CSPP1,IFT74,KIAA0753,KIF7,OFD1,PIBF1,RPGRIP1L,STIL
HP	Episodic tachypnea	HP:0002876	0.0126558	45	84	7	4962	CSPP1,IFT74,KIAA0753,KIF7,OFD1,PIBF1,RPGRIP1L
HP	Abnormal hand morphology	HP:0005922	0.0156815	1034	84	35	4962	AGO2,ALMS1,ANAPC1,APC,CCDC22,CENPE,CENPJ,CEP152,CEP55,CNOT1,CNOT2,CNOT3,CSPP1,DSP,FLII,FMR1,IFT74,INPPL1,KIAA0753,KIF7,LUZP1,MAD2L2,MIA3,NIN,NUP107,OFD1,PCNT,PIBF1,PIK3C2A,RPGRIP1L,SCLT1,SCYL2,SNRPB,TELO2,YWHAE
HP	Abnormal epiphysis morphology	HP:0005930	0.0162238	275	84	16	4962	CENPE,CENPJ,CEP152,CEP164,CSPP1,GEMIN4,INPPL1,IQCB1,KIAA0753,KIF7,MIA3,OFD1,PCNT,PEX5,PIK3C2A,SNRPB
HP	Clinodactyly	HP:0030084	0.0186915	527	84	23	4962	AGO2,CCDC22,CENPE,CENPJ,CEP152,CEP55,CNOT2,CNOT3,DSP,FLII,KIAA0753,KIF7,LUZP1,MAD2L2,MIA3,NIN,NUP107,OFD1,PCNT,PIK3C2A,SNRPB,TELO2,YWHAE
HP	Abnormal cortical bone morphology	HP:0003103	0.0196372	87	84	9	4962	CDK5RAP2,CENPE,CENPJ,CEP135,CEP152,KIF14,SASS6,STIL,TRIM37
HP	Deviation of finger	HP:0004097	0.0214822	493	84	22	4962	AGO2,CCDC22,CENPE,CENPJ,CEP152,CEP55,CNOT1,CNOT2,CNOT3,DSP,FLII,KIAA0753,KIF7,LUZP1,MAD2L2,MIA3,NIN,OFD1,PCNT,SNRPB,TELO2,YWHAE
HP	Deviation of the hand or of fingers of the hand	HP:0009484	0.0484951	519	84	22	4962	AGO2,CCDC22,CENPE,CENPJ,CEP152,CEP55,CNOT1,CNOT2,CNOT3,DSP,FLII,KIAA0753,KIF7,LUZP1,MAD2L2,MIA3,NIN,OFD1,PCNT,SNRPB,TELO2,YWHAE
